# Supplementary material for: Methionine Sulfoxide Reductases Contribute to Anaerobic Fermentative Metabolism in Bacillus cereus
Source: Antioxidants (Basel). 2021 May 20;10(5):819. doi: 10.3390/antiox10050819 (PMC8161402; doi:10.3390/antiox10050819)
Supplement: Supplementary file 1 [file antioxidants-10-00819-s001.zip]

Archive with 14 entries (14 files):
- Paper/Archive/Tables S/Table S1 d.xlsx
- __MACOSX/Paper/Archive/Tables S/._Table S1 d.xlsx
- Paper/Archive/Tables S/Table S2.xlsx
- __MACOSX/Paper/Archive/Tables S/._Table S2.xlsx
- Paper/Archive/Tables S/Table S3.xlsx
- __MACOSX/Paper/Archive/Tables S/._Table S3.xlsx
- Paper/Archive/Tables S/Table S4.xlsx
- __MACOSX/Paper/Archive/Tables S/._Table S4.xlsx
- Paper/Archive/Tables S/Table S5d.xlsx
- __MACOSX/Paper/Archive/Tables S/._Table S5d.xlsx
- Paper/Archive/Tables S/Table S6.xlsx
- __MACOSX/Paper/Archive/Tables S/._Table S6.xlsx
- Figure S1.tiff
- __MACOSX/._Figure S1.tiff
