# Supplementary material for: Methionine Sulfoxide Reductases Contribute to Anaerobic Fermentative Metabolism in Bacillus cereus
Source: Antioxidants (Basel). 2021 May 20;10(5):819. doi: 10.3390/antiox10050819 (PMC8161402; doi:10.3390/antiox10050819)
Supplement: Supplementary file 1 [file antioxidants-10-00819-s001.zip › Paper/Archive/Tables S/Table S1 d.xlsx]

## Sheet: Table S1
Table S1: Peptides containing oxidized methionine identified in the cellular proteome analysis of B. cereus ΔmsrA, ΔmsrAB, ΔmsrAΔmsrAB and wild-type (WT) strains.
							Met(O)
							WT									ΔmsrAB									ΔmsrABΔmsrA									ΔmsrA
							EE			LE			S			EE			LE			S			EE			LE			S			EE			LE			S
sequence	Oxidation Position	GI number	NP number	Gene number	Protein name	Functional annotation	EE1	EE2	EE3	LE1	LE2	LE3	S1	S2	S3	EE1	EE2	EE3	LE1	LE2	LE3	S1	S2	S3	EE1	EE2	EE3	LE1	LE2	LE3	S1	S2	S3	EE1	EE2	EE3	LE1	LE2	LE3	S1	S2	S3
ALMMSTAEEVVELVK	[3]	30022135	NP_833766.1	BC4048	PtsA	phosphoenolpyruvate-protein phosphotransferase	0	0	0	0	0	0	0	0	0	0	0	0	0	0	0	0	0	0	1	0	1	0	0	0	0	0	0	0	0	0	0	0	0	0	0	0
CNVLGKPVITATQMLDSMQR	[18],	30022674	NP_834305.1	BC4599	PykI	pyruvate kinase	0	0	0	0	0	0	0	0	0	0	0	0	0	0	0	0	0	0	0	0	0	0	2	0	0	0	0	0	0	0	0	0	0	0	0	0
SIDTSMGFTPLAGVTMGTR	[6]	30022712	NP_834343.1	BC4637	Ack	acetate kinase	2	0	0	0	0	0	0	0	0	0	0	0	0	0	0	0	0	0	0	0	0	0	0	0	0	0	0	0	0	0	0	0	0	0	0	0
GIFVNIFGGIMK	[11]	30021924	NP_833555.1	BC3834	SucC	succinyl-CoA synthetase subunit beta	1	0	1	0	0	0	0	0	0	0	0	0	0	0	0	0	0	0	0	0	0	0	0	0	0	0	0	0	0	0	0	0	0	0	0	0
HNMDSNQYSIIVLGR	[3]	30023338	NP_834969.1	BC5307	AtpC	F0F1 ATP synthase subunit gamma	0	0	0	0	0	0	0	0	0	0	0	0	0	0	0	0	0	0	0	0	2	0	0	0	0	0	0	0	0	0	0	0	0	0	0	0
MDAPTLDEALEGQQR	[1]	30018496	NP_830127.1	BC0259	DeaD2	ATP-dependent RNA helicase	2	0	0	0	0	0	0	0	0	0	0	0	0	0	0	0	0	0	0	0	0	0	0	0	0	0	0	0	0	0	0	0	0	0	0	0
LGQEFLDDDLILAEYSSTVVGMEILR	[22]	30021916	NP_833547.1	BC3826	CodY	transcriptional repressor CodY	0	0	0	0	0	0	0	0	0	0	0	0	0	0	0	0	0	0	0	0	0	0	0	0	0	0	0	0	0	0	0	0	0	0	0	2
IVYDPSQHNYGSEAPTMR	[17]	30019337	NP_830968.1	BC1183	OppF	oligopeptide transport ATP-binding protein oppF	0	0	0	0	0	0	0	0	0	0	0	0	0	0	0	0	0	0	0	0	0	0	0	0	0	0	0	0	0	0	0	0	0	0	0	2
VPMREIEQSETNGVPNPPIR	[3]	30023259	NP_834890.1	BC5227	ThiC	thiamine biosynthesis protein ThiC	0	0	0	0	0	0	0	0	0	0	0	0	0	0	0	0	0	0	0	0	0	1	1	0	0	0	0	0	0	0	0	0	0	0	0	0
QIIISMGSGANAALGAFDYLIRN	[6]	30018584	NP_830215.1	BC0376	AhpF	Alkyl hydroperoxide reductase subunit F	0	0	0	0	0	0	0	0	0	0	0	0	0	0	0	0	0	0	0	0	0	0	0	0	0	0	0	0	0	0	0	0	0	0	0	2
KGMEIAQDSDDEMTSDLLLGIYTELEK	[3]	30023083	NP_834714.1	BC5044	Dps2	non-specific DNA-binding protein Dps / Iron-binding ferritin-like antioxidant protein / ferroxidase	0	0	0	0	0	0	0	0	0	0	0	0	0	0	0	0	0	0	0	0	0	0	0	0	0	0	0	0	0	0	0	0	0	0	2	0
SALQNAASVAAMFLTTEAVVADKPEPNAPAMPDMGGMGMGGMGGMM	[37], [39], [42], [45]	30018515	NP_830146.1	BC0295	GroEL	chaperonin GroEL	0	0	0	0	0	0	0	0	0	0	0	0	0	0	0	0	0	0	0	0	0	0	0	0	0	0	0	0	0	0	0	0	0	0	0	2
RHMGTDYKVEVEGK	[3]	30022393	NP_834024.1	BC4312	DnaK	molecular chaperone DnaK	0	0	0	0	0	0	0	0	0	0	0	0	0	0	0	1	0	1	0	0	0	0	0	0	0	0	0	0	0	0	0	0	0	0	0	0
MLKPLGDR	[1]	161511213	NP_830145.2	BC0294	GroES	co-chaperonin GroES	0	0	0	0	0	0	0	0	0	0	0	0	0	0	0	0	0	0	0	0	0	0	0	0	0	0	0	0	0	0	0	0	0	0	0	2
QMQFFGAR	[2]	30018697	NP_830328.1	BC0491	-	formate acetyltransferase	0	0	0	0	0	0	0	0	0	0	0	0	0	0	0	0	0	0	0	0	0	0	2	0	0	0	0	0	0	0	0	0	0	0	0	0
ALDKEQEILVNIADIVSNLYAMESAVLR	[22]	30023042	NP_834673.1	BC5002	AcdA	Acyl-CoA dehydrogenase	0	0	0	0	0	0	0	0	0	0	0	0	0	0	0	0	0	0	0	0	0	0	0	0	0	0	0	0	0	0	0	0	0	0	1	1
MSTLSEEEVKDGK	[1]	30023042	NP_834673.1	BC5002	AcdA	Acyl-CoA dehydrogenase	0	0	0	0	0	0	0	0	2	0	0	0	0	0	0	0	0	0	0	0	0	0	0	0	0	0	0	0	0	0	0	0	0	0	0	0
YLGIHIATPVFDGAREEDVWGTIEEAGMANDAK	[28]	30018372	NP_830003.1	BC0122	RpoB	DNA-directed RNA polymerase subunit beta	0	0	0	0	0	0	0	0	0	0	0	0	0	0	0	0	0	0	0	0	2	0	0	0	0	0	0	0	0	0	0	0	0	0	0	0
GLMANPSGR	[3]	30018373	NP_830004.1	BC0123	RpoC	DNA-directed RNA polymerase subunit beta'	0	0	0	0	0	0	0	0	0	0	0	0	0	0	0	0	0	0	0	0	2	0	0	0	0	0	0	0	0	0	0	0	0	0	0	0
MQGVEIGDKHVEVMVR	[14]	30018373	NP_830004.1	BC0123	RpoC	DNA-directed RNA polymerase subunit beta'	0	0	0	0	0	0	0	0	0	0	0	0	0	0	0	0	0	0	0	1	1	0	0	0	0	0	0	0	0	0	0	0	0	0	0	0
MQKLELLYEGK	[1]	161511212	NP_830165.2	BC0326	PurC	phosphoribosylaminoimidazole-succinocarboxamide synthase	0	0	0	0	0	0	0	0	0	0	0	0	0	0	0	0	0	0	1	0	1	0	0	0	0	0	0	0	0	0	0	0	0	0	0	0
MIDFGTIATAMVTPFDINGNIDFAK	[1]	30021888	NP_833519.1	BC3797	DapA	dihydrodipicolinate synthase	0	0	0	0	0	0	0	0	0	0	0	0	0	0	0	0	0	0	0	0	0	0	0	0	1	1	0	0	0	0	0	0	0	0	0	0
NDEIMIEQLEEMNPTGIVLSPGPGKPEDAGICIEVIR	[5],	30019386	NP_831017.1	BC1233	Trp	anthranilate synthase component II	0	0	0	0	0	0	0	0	0	0	0	0	0	0	0	0	0	0	0	0	0	0	0	0	0	0	0	0	0	0	0	0	0	0	1	1
TMRDIAAEGGDILFVGTKK	[2]	30021915	NP_833546.1	BC3825	RpsB	30S ribosomal protein S2	0	0	0	0	0	0	0	0	0	0	0	0	0	0	0	0	0	0	1	0	1	0	0	0	0	0	0	0	0	0	0	0	0	0	0	0
HMYGMTER	[2], [5]	30022730	NP_834361.1	BC4655	rpsD	30S ribosomal protein S4	0	0	0	0	0	0	0	0	0	0	0	0	0	0	0	0	0	0	0	1	1	0	0	0	0	0	0	0	0	0	0	0	0	0	0	0
SLNASITLYPTAEMK	[14]	30021984	NP_833615.1	BC3895	IleS1	isoleucyl-tRNA synthetase	2	0	0	0	0	0	0	0	0	0	0	0	0	0	0	0	0	0	0	0	0	0	0	0	0	0	0	0	0	0	0	0	0	0	0	0
IGETHEGASQMDWMEQEQER	[11], [14]	30018377	NP_830008.1	BC0128	FusA	elongation factor G	0	0	0	0	0	0	0	0	0	0	0	0	0	0	0	0	0	0	0	2	0	0	0	0	0	0	0	0	0	0	0	0	0	0	0	0
GIVKVGDVVEIIGLAEENASTTVTGVEMFRK	[28]	30018378	NP_830009.1	BC0129	Tuf	elongation factor Tu	0	0	0	0	0	0	0	0	0	0	0	0	0	0	0	0	0	0	0	0	0	1	1	0	0	0	0	0	0	0	0	0	0	0	0	0
SHAMNATK	[4]	30021946	NP_833577.1	#N/A	#N/A	50S ribosomal protein L28	0	0	0	0	0	0	0	0	0	0	0	0	0	0	0	0	0	0	0	0	0	0	0	2	0	0	0	0	0	0	0	0	0	0	0	0
MSHISTGGGASLEFMEGK	[1]	-	AE016877_ATCC14579_6_pos5042197@5041349	#N/A	#N/A	Phosphoglycerate kinase,	0	0	0	0	0	0	0	0	0	0	0	0	0	0	0	0	0	0	0	0	0	0	0	0	0	0	0	0	0	0	0	0	0	2	0	0
VLKEMEALGFSDFNLGPEPEFFLFKVDEK	[5]	-	AE016877_ATCC14579_4_pos3670539@3669373	#N/A	#N/A	Glutamine synthetase, type I,	0	0	0	0	0	0	0	0	0	0	0	0	0	0	0	0	0	0	0	2	0	0	0	0	0	0	0	0	0	0	0	0	0	0	0	0
MKIIDTELTK	[1]	30023197	NP_834828.1	BC5164	HprK	HPr kinase/phosphorylase	1	0	1	0	0	1	0	0	0	0	0	0	0	0	0	0	0	0	0	0	0	0	0	0	0	0	0	0	0	0	0	0	0	0	0	0
TGLTSAEMVDFYEELCKDFPIISIEDGLDENDWDGHKLLTER	[8],	30023172	NP_834803.1	BC5135	Eno	phosphopyruvate hydratase	0	0	0	0	0	0	0	0	0	0	0	0	0	0	0	0	0	0	0	0	0	0	2	0	0	0	1	0	0	0	0	0	0	0	0	0
GILGYSEEPLVSIDYNGCTASSTIDALSTMVMEGNMVK	[32], [36],	30023174	NP_834805.1	BC5140	GapA2	glyceraldehyde-3-phosphate dehydrogenase	0	0	0	0	0	0	0	0	0	0	0	0	0	0	0	0	0	0	0	0	1	0	0	0	0	0	0	0	0	0	0	0	0	0	0	2
RGMMTTIHSYTNDQQILDLPHKDLR	[4]	30023174	NP_834805.1	BC5140	GapA2	glyceraldehyde-3-phosphate dehydrogenase	0	0	0	0	0	0	0	0	0	0	0	0	0	0	0	0	0	0	0	0	0	0	0	0	0	0	1	0	0	0	0	0	0	2	0	0
CKEAIDAGFTSVMIDASHHPFEENVETTK	[13],	30023366	NP_834997.1	BC5335	Fba	fructose-bisphosphate aldolase	0	0	0	0	0	0	0	0	0	0	0	0	0	0	0	0	0	0	1	0	0	0	0	0	0	0	0	0	0	0	0	0	2	0	0	0
TVVAMVK	[5]	30023366	NP_834997.1	BC5335	Fba	fructose-bisphosphate aldolase	0	0	0	0	0	0	0	0	0	0	0	0	0	0	0	0	0	0	0	0	1	0	0	0	0	0	0	0	0	0	0	0	0	0	0	2
GKDIAMIFQDPMTSLNPTMTIGNQIMEGLIK	[6]	30019336	NP_830967.1	BC1182	OppD	oligopeptide transport ATP-binding protein oppD	0	0	0	0	0	0	0	0	0	0	0	0	0	0	0	0	0	0	0	0	0	0	0	0	0	0	0	0	0	0	0	0	1	0	0	2
LGMLFSSEIIQIVAEQIKK	[3]	30018910	NP_830541.1	BC0751	-	phosphomethylpyrimidine kinase	0	0	0	0	0	0	0	0	0	0	0	0	0	0	0	0	0	0	0	0	0	0	0	0	0	2	0	0	0	0	0	0	0	1	0	0
AKQGANVTQMHYAR	[10]	30023259	NP_834890.1	BC5227	ThiC	thiamine biosynthesis protein ThiC	0	0	0	0	0	0	0	0	0	0	0	0	0	0	0	0	0	0	0	0	0	1	1	0	0	0	1	0	0	0	0	0	0	0	0	0
GGVIMDVVNAEQAK	[5]	30018288	NP_829919.1	BC0015	PDX1	pyridoxine biosynthesis protein	0	0	0	0	0	0	0	0	0	0	0	0	0	0	0	0	0	0	1	0	2	0	0	0	0	0	0	0	0	0	0	0	0	0	0	0
GMAEMQK	[2], [5]	30018288	NP_829919.1	BC0015	PDX1	pyridoxine biosynthesis protein	0	0	0	0	0	0	0	0	0	0	0	0	0	0	0	0	0	0	1	0	1	0	0	0	0	0	0	0	0	0	0	0	1	0	0	0
QVASLREDELMTYAK	[11]	30018288	NP_829919.1	BC0015	PDX1	pyridoxine biosynthesis protein	0	0	0	0	0	0	0	0	0	0	0	0	0	0	0	0	0	0	2	0	0	0	0	0	0	1	0	0	0	0	0	0	0	0	0	0
ILALEGKPLATMK	[12]	30020148	NP_831779.1	BC2011	Dps1	non-specific DNA-binding protein Dps / Iron-binding ferritin-like antioxidant protein / ferroxidase	0	0	0	0	0	0	0	0	0	0	0	0	0	0	0	0	0	0	0	0	0	0	0	0	0	3	0	0	0	0	0	0	0	0	0	0
TGSNALVMDLYALTIIK	[8]	30019952	NP_831583.1	BC1810	NheB	non-hemolytic enterotoxin lytic component L1	0	0	0	0	0	0	0	0	0	0	0	0	2	0	0	1	0	0	0	0	0	0	0	0	0	0	0	0	0	0	0	0	0	0	0	0
VVGVAYSNINEMHK	[12]	30021214	NP_832845.1	BC3102	HblB	hemolysin BL binding component precursor	0	0	0	0	0	0	0	0	0	0	0	0	1	0	1	1	0	0	0	0	0	0	0	0	0	0	0	0	0	0	0	0	0	0	0	0
DLKGMHPEGTTADEENKMSAK	[5]	30018287	NP_829918.1	BC0014	DacC	D-alanyl-D-alanine carboxypeptidase	0	1	2	0	0	0	0	0	0	0	0	0	0	0	0	0	0	0	0	0	0	0	0	0	0	0	0	0	0	0	0	0	0	0	0	0
KADLNLTGGVMSEDTMR	[11]	30018697	NP_830328.1	BC0491	-	formate acetyltransferase	0	0	0	0	0	0	0	0	0	0	0	0	0	0	0	0	0	0	0	1	0	0	2	0	0	0	0	0	0	0	0	0	0	0	0	0
KADLNLTGGVMSEDTMR	[11], [16]	30018697	NP_830328.1	BC0491	-	formate acetyltransferase	0	0	0	0	0	0	0	0	0	0	0	0	0	0	0	0	0	0	0	1	2	0	0	0	0	0	0	0	0	0	0	0	0	0	0	0
QAMQPVAPVEVETK	[3]	30022267	NP_833898.1	BC4184	AccB	acetyl-CoA carboxylase biotin carboxyl carrier protein subunit	1	0	0	0	0	0	1	0	0	1	0	0	0	0	0	0	0	0	0	0	0	0	0	0	0	0	0	0	0	0	0	0	0	0	0	0
SNQGTCYNQRPIVSVGNEVVKGEILADGPSMELGELALGR	[31],	30018372	NP_830003.1	BC0122	RpoB	DNA-directed RNA polymerase subunit beta	0	0	0	0	0	0	0	0	0	0	0	0	0	0	0	0	0	0	0	1	2	0	0	0	0	0	0	0	0	0	0	0	0	0	0	0
LHPLVCTAYNADFDGDQMAVHVPLSSEAQAEAR	[18],	30018373	NP_830004.1	BC0123	RpoC	DNA-directed RNA polymerase subunit beta'	2	0	0	0	0	0	0	0	0	0	0	0	0	0	0	0	0	0	0	0	1	0	0	0	0	0	0	0	0	0	0	0	0	0	0	0
NPIFMMSDSGAR	[5]	30018373	NP_830004.1	BC0123	RpoC	DNA-directed RNA polymerase subunit beta'	3	0	0	0	0	0	0	0	0	0	0	0	0	0	0	0	0	0	0	0	0	0	0	0	0	0	0	0	0	0	0	0	0	0	0	0
GQAHGAGNTVMYVGASTGR	[11]	30018537	NP_830168.1	BC0329	PurL	phosphoribosylformylglycinamidine synthase II	0	0	0	0	0	0	0	0	0	0	0	0	0	0	0	0	0	0	1	0	2	0	0	0	0	0	0	0	0	0	0	0	0	0	0	0
SVDTTLGPEMK	[10]	30021975	NP_833606.1	BC3886	CarB	carbamoyl phosphate synthase large subunit	3	0	0	0	0	0	0	0	0	0	0	0	0	0	0	0	0	0	0	0	0	0	0	0	0	0	0	0	0	0	0	0	0	0	0	0
AVLVQTNEMGHK	[9]	30018427	NP_830058.1	BC0190	GlmS	D-fructose-6-phosphate amidotransferase	0	0	0	0	0	0	0	0	0	0	0	0	0	0	0	0	0	0	0	1	2	0	0	0	0	0	0	0	0	0	0	0	0	0	0	0
AVVPAELMDGETK	[8]	30022834	NP_834465.1	BC4761	MetK	S-adenosylmethionine synthetase	3	0	0	0	0	0	0	0	0	0	0	0	0	0	0	0	0	0	0	0	0	0	0	0	0	0	0	0	0	0	0	0	0	0	0	0
AEHMMLVDLGR	[5]	30019385	NP_831016.1	BC1232	TrpE	anthranilate synthase component I	0	0	0	0	0	0	0	0	0	0	0	0	0	0	0	0	0	0	0	0	0	0	0	0	0	0	0	0	0	0	0	0	0	0	1	2
SLEVGMEVMSGPEADIK	[6]	30018383	NP_830014.1	BC0134	RplB	50S ribosomal protein L2	0	0	0	0	0	1	0	0	1	0	0	0	0	1	0	0	0	0	0	0	0	0	0	0	0	0	0	0	0	0	0	0	0	0	0	0
MLADLAVHDEK	[1]	30022648	NP_834279.1	BC4573	RplT	50S ribosomal protein L20	0	0	0	0	0	0	0	0	0	0	2	0	1	0	0	0	0	0	0	0	0	0	0	0	0	0	0	0	0	0	0	0	0	0	0	0
TGAGMMDCKK	[6],	30021914	NP_833545.1	BC3824	Tsf	elongation factor Ts	0	0	0	0	0	0	0	0	0	0	0	0	0	0	0	0	0	0	0	0	0	0	0	0	2	0	0	0	0	0	0	1	0	0	0	0
LMVAILK	[2]	30020068	NP_831699.1	#N/A	#N/A	branched chain amino acid ABC transporter ATP-binding protein	0	0	0	1	0	0	1	0	0	0	0	0	0	0	0	0	0	1	0	0	0	0	0	0	0	0	0	0	0	0	0	0	0	0	0	0
MIDTLVNNGQQALQALESFTQEEIDNIVHEMALAGVDQHMPLAK	[1], [31]	30022446	NP_834077.1	#N/A	#N/A	bifunctional acetaldehyde-CoA/alcohol dehydrogenase	0	0	0	0	0	0	0	0	0	0	0	0	0	0	0	0	0	0	0	0	0	0	2	0	0	0	0	0	0	0	0	1	0	0	0	0
EYMAQSDIDGALVGGASLEPASFLGLLGAVK	[3]	-	AE016877_ATCC14579_4_pos5040921@5040562	#N/A	#N/A	Triosephosphate isomerase,	0	0	0	0	0	0	0	0	0	0	0	0	0	0	0	0	0	0	0	0	0	0	0	0	0	0	0	0	0	0	0	0	0	0	0	3
VNAEFAMDEVASMFISMFENMDNEYMKER	[26]	30022135	NP_833766.1	BC4048	PtsA	phosphoenolpyruvate-protein phosphotransferase	0	0	0	0	0	0	0	0	0	0	0	0	0	0	0	0	0	0	3	1	0	0	0	0	0	0	0	0	0	0	0	0	0	0	0	0
MPNVLFQMLLR	[1]	30022035	NP_833666.1	BC3947	PycA	pyruvate carboxylase	1	0	0	0	0	0	0	0	0	0	0	2	0	0	1	0	0	0	0	0	0	0	0	0	0	0	0	0	0	0	0	0	0	0	0	0
CNVLGKPVITATQMLDSMQR	[14], [18],	30022674	NP_834305.1	BC4599	PykI	pyruvate kinase	0	0	0	0	0	0	0	0	0	0	0	0	0	0	0	0	0	0	1	2	1	0	0	0	0	0	0	0	0	0	0	0	0	0	0	0
TYVIEVMGR	[7]	30022675	NP_834306.1	BC4600	Pfk	6-phosphofructokinase	0	0	0	0	0	0	0	0	0	0	0	0	0	0	0	0	0	0	0	2	2	0	0	0	0	0	0	0	0	0	0	0	0	0	0	0
NDVELREDGILGDIAPTMLTLLGVEQPKEMTGK	[18]	30023173	NP_834804.1	BC5136	Pgm4	phosphoglyceromutase	0	0	0	0	0	0	0	0	0	0	0	0	0	0	0	0	0	0	0	0	0	0	1	0	0	0	0	1	0	0	0	0	0	0	0	2
VLKETMAPVL	[6]	30022937	NP_834568.1	BC4870	Ldh2	L-lactate dehydrogenase	0	0	0	0	0	0	0	0	0	0	0	0	0	0	0	0	0	0	0	0	0	0	0	0	0	0	0	0	0	0	0	0	0	0	0	4
IMFTLGEEFNDGELETLLKDLEDHGFR	[2]	30020183	NP_831814.1	BC2046	CBS	CBS domain-containing protein	0	0	0	0	0	0	0	0	0	0	0	0	0	0	0	0	0	0	0	0	0	0	0	0	0	0	0	0	0	0	0	0	0	2	2	0
TPGNVVALRPMK	[11]	30022527	NP_834158.1	BC4446	MreB	rod shape-determining protein mreB	0	1	0	0	0	0	0	0	0	0	1	2	0	0	0	0	0	0	0	0	0	0	0	0	0	0	0	0	0	0	0	0	0	0	0	0
MTVGDIIAEGIDIHGLAK	[1]	30019337	NP_830968.1	BC1183	OppF	oligopeptide transport ATP-binding protein oppF	0	0	0	0	0	0	0	0	0	0	0	0	0	0	0	0	0	0	0	0	0	0	0	2	0	0	0	0	0	0	0	0	0	0	0	2
VEEEPVSMQSAVR	[8]	30019717	NP_831348.1	BC1570	-	xanthine permease	2	2	0	0	0	0	0	0	0	0	0	0	0	0	0	0	0	0	0	0	0	0	0	0	0	0	0	0	0	0	0	0	0	0	0	0
DIMAVPTVYLNGESFGSGR	[3]	30018584	NP_830215.1	BC0376	AhpF	Alkyl hydroperoxide reductase subunit F	0	0	0	0	0	0	3	0	0	0	0	0	0	0	0	0	1	0	0	0	0	0	0	0	0	0	0	0	0	0	0	0	0	0	0	0
DMLALVDELATMSSK	[12]	30018584	NP_830215.1	BC0376	AhpF	Alkyl hydroperoxide reductase subunit F	0	0	0	0	0	0	2	0	0	0	0	0	0	0	0	0	1	1	0	0	0	0	0	0	0	0	0	0	0	0	0	0	0	0	0	0
TQLSQYLQLMENDILLK	[10]	30018584	NP_830215.1	BC0376	AhpF	Alkyl hydroperoxide reductase subunit F	0	0	0	1	0	0	2	0	0	0	0	0	0	0	0	1	0	0	0	0	0	0	0	0	0	0	0	0	0	0	0	0	0	0	0	0
AEHMLDMGQDTTLGKVEIAPEVIEVIAGIAAAEVEGVAAMR	[4]	30022265	NP_833896.1	BC4182	Gls24	putative cytoplasmic protein	0	0	0	0	0	0	0	0	0	0	0	0	0	0	0	0	0	0	0	0	0	0	0	0	0	0	0	0	0	0	1	1	2	0	0	0
VGNDGVITLEESKGFTTELDVVEGMQFDR	[25]	30018515	NP_830146.1	BC0295	GroEL	chaperonin GroEL	0	0	0	0	0	0	0	0	0	0	0	0	0	0	0	0	0	0	0	0	0	1	0	0	0	0	0	0	0	0	0	0	0	0	0	3
SQVFSTAADNQPAVDIHVLQGERPMSADNK	[25]	30022393	NP_834024.1	BC4312	DnaK	molecular chaperone DnaK	0	0	0	0	0	0	0	0	0	0	0	0	0	0	0	0	0	0	1	0	0	0	0	0	0	0	2	0	0	0	1	0	0	0	0	0
NQMIAEEPEVLK	[3]	30019849	NP_831480.1	BC1705	-	zinc transporter	0	0	0	0	0	0	0	0	0	0	0	4	0	0	0	0	0	0	0	0	0	0	0	0	0	0	0	0	0	0	0	0	0	0	0	0
QLWDQVMDLTTK	[7]	30018697	NP_830328.1	BC0491	-	formate acetyltransferase	0	1	0	0	0	0	0	1	0	1	1	0	0	0	0	0	0	0	0	0	0	0	0	0	0	0	0	0	0	0	0	0	0	0	0	0
TSAIQYENDDIMRPEYGDDYGIACCVSAMR	[12],	30018697	NP_830328.1	BC0491	-	formate acetyltransferase	0	0	0	0	0	0	0	0	0	0	0	0	0	0	0	0	0	0	0	0	0	0	2	1	0	1	0	0	0	0	0	0	0	0	0	0
NPIGSENMTGLAR	[8]	30018533	NP_830164.1	BC0325	AdSL	adenylosuccinate lyase	1	0	0	0	1	0	0	0	0	1	0	0	0	0	0	0	0	0	0	0	0	0	0	0	0	0	0	0	0	0	0	0	0	0	0	1
ETIAKPDVTFADAIENIDIGGPTMIR	[24]	30018541	NP_830172.1	BC0333	PurH	bifunctional phosphoribosylaminoimidazolecarboxamide formyltransferase/IMP cyclohydrolase	0	0	0	0	0	0	0	0	0	0	0	0	0	0	0	0	0	0	1	0	0	0	0	1	1	1	0	0	0	0	0	0	0	0	0	0
QYEALEGKLPEAVVACIGGGSNAMGMFYPFVHDEEVALYGVEAAGK	[24], [26],	30019390	NP_831021.1	BC1237	TrpB	tryptophan synthase subunit beta	0	0	0	0	0	0	0	0	0	0	0	0	0	0	0	0	0	0	0	0	0	0	0	0	0	0	0	0	0	0	0	0	0	0	2	2
YVPETLMQSVLELEEAYKEAMQDEAFQK	[7]	30019390	NP_831021.1	BC1237	TrpB	tryptophan synthase subunit beta	0	0	0	0	0	0	0	0	0	0	0	0	0	0	0	0	0	0	0	0	0	0	0	0	0	0	0	0	0	0	0	0	0	0	4	0
LLDFGYHPPTIYFPLNVEECIMIEPTETESKETLDGFIDK	[22],	30022307	NP_833938.1	BC4224	GcvPB	glycine dehydrogenase subunit 2	0	0	0	0	0	0	0	0	0	0	0	0	0	0	0	0	0	0	1	2	0	1	0	0	0	0	0	0	0	0	0	0	0	0	0	0
KDKSEAMFR	[7]	30022246	NP_833877.1	BC4162	Ldh	leucine dehydrogenase	0	0	0	0	0	0	0	0	0	0	0	0	0	0	0	0	0	0	0	0	2	0	0	0	0	0	0	0	1	0	0	1	0	0	0	0
VMTDPIADMLTR	[2], [9]	30018394	NP_830025.1	BC0145	RpsH	30S ribosomal protein S8	0	0	0	0	0	0	1	0	0	1	1	0	0	1	0	0	0	0	0	0	0	0	0	0	0	0	0	0	0	0	0	0	0	0	0	0
ASMTGTGQLPK	[3]	30018290	NP_829921.1	BC0017	SerS	seryl-tRNA synthetase	0	1	0	0	0	0	0	0	0	0	1	2	0	0	0	0	0	0	0	0	0	0	0	0	0	0	0	0	0	0	0	0	0	0	0	0
EMQANSIK	[2]	30021773	NP_833404.1	#N/A	#N/A	hypothetical protein BC3676	0	0	0	0	0	0	0	0	0	0	0	0	0	0	0	0	0	0	1	0	0	0	0	1	0	0	0	0	1	1	0	0	0	0	0	0
GVNFYMPVDVVITEEFSETATTK	[6]	-	AE016877_ATCC14579_6_pos5042197@5041349	#N/A	#N/A	Phosphoglycerate kinase,	0	0	0	0	0	0	0	0	0	0	0	0	0	0	0	0	0	0	0	0	2	0	0	0	0	0	0	0	0	0	0	0	0	0	0	2
VLKEMEALGFSDFNLGPEPEFFLFK	[5]	-	AE016877_ATCC14579_4_pos3670539@3669373	#N/A	#N/A	Glutamine synthetase, type I,	0	0	0	0	0	0	0	0	0	0	0	0	0	0	0	0	0	0	0	2	2	0	0	0	0	0	0	0	0	0	0	0	0	0	0	0
VMTEDAAQTYTFK	[2]	30022058	NP_833689.1	BC3970	PdhD	dihydrolipoamide dehydrogenase	3	0	0	0	0	0	0	0	0	2	0	0	0	0	0	0	0	0	0	0	0	0	0	0	0	0	0	0	0	0	0	0	0	0	0	0
AEASDVANAIFDGTDAIMLSGETAAGQYPVEAVTMMANIAVR	[35]	30022674	NP_834305.1	BC4599	PykI	pyruvate kinase	0	0	0	0	0	0	0	0	0	0	0	0	0	0	0	0	0	0	0	0	0	0	0	0	0	0	0	0	0	0	0	0	0	0	0	5
AEASDVANAIFDGTDAIMLSGETAAGQYPVEAVTMMANIAVR	[36]	30022674	NP_834305.1	BC4599	PykI	pyruvate kinase	0	0	0	0	0	0	0	0	0	0	0	0	0	0	0	0	0	0	0	0	0	0	0	0	0	2	0	0	0	0	0	0	0	0	1	2
AAAEGELKGILGYSEEPLVSIDYNGCTASSTIDALSTMVMEGNMVK	[44],	30023174	NP_834805.1	BC5140	GapA2	glyceraldehyde-3-phosphate dehydrogenase	0	0	0	0	0	0	0	0	0	0	0	0	0	0	0	0	0	0	0	0	0	0	0	0	0	0	1	0	0	0	1	0	0	0	0	3
GILGYSEEPLVSIDYNGCTASSTIDALSTMVMEGNMVK	[30],	30023174	NP_834805.1	BC5140	GapA2	glyceraldehyde-3-phosphate dehydrogenase	0	0	0	0	0	0	0	0	0	0	0	0	0	0	0	0	0	0	0	0	1	0	0	0	0	0	0	0	0	0	0	0	0	0	0	4
NMVAVGASSAVLGLDETAYLDVVEEIFGR	[2]	30021866	NP_833497.1	BC3774	PorA	pyruvate synthase alpha chain	0	0	0	0	0	0	0	0	0	0	0	0	0	0	0	0	0	0	0	1	1	1	0	0	0	0	0	0	0	0	0	0	0	0	0	2
EIYEELEEVADSCQSVANVLETIIMK	[25],	30019603	NP_831234.1	BC1454	-	putative pit accessory protein	0	0	0	0	0	0	0	0	0	0	0	0	0	0	0	0	0	0	0	0	0	0	0	0	0	1	0	0	0	0	0	0	0	0	0	4
AMEYHDETLPAEGAK	[2]	30023259	NP_834890.1	BC5227	ThiC	thiamine biosynthesis protein ThiC	0	0	0	0	0	0	0	0	0	0	0	0	0	0	0	0	0	0	0	0	0	1	2	0	1	1	0	0	0	0	0	0	0	0	0	0
QGANVTQMHYAR	[8]	30023259	NP_834890.1	BC5227	ThiC	thiamine biosynthesis protein ThiC	0	0	0	0	0	0	0	0	0	0	0	0	0	0	0	0	0	0	0	0	0	3	2	0	0	0	0	0	0	0	0	0	0	0	0	0
LVASLEEHVKEYDIDVMNLQR	[17]	30018584	NP_830215.1	BC0376	AhpF	Alkyl hydroperoxide reductase subunit F	0	0	0	0	0	0	0	0	0	0	0	0	0	0	0	0	0	0	0	0	0	0	0	0	0	0	0	0	0	0	0	0	0	1	3	1
SALQNAASVAAMFLTTEAVVADKPEPNAPAMPDMGGMGMGGMGGMM	[39], [42], [45]	30018515	NP_830146.1	BC0295	GroEL	chaperonin GroEL	0	0	0	0	0	0	0	0	0	0	0	0	0	0	0	0	0	0	0	0	0	0	0	1	0	0	0	0	0	0	0	0	0	0	0	4
SALQNAASVAAMFLTTEAVVADKPEPNAPAMPDMGGMGMGGMGGMM	[45], [46]	30018515	NP_830146.1	BC0295	GroEL	chaperonin GroEL	0	0	0	0	0	0	0	0	0	0	0	0	0	0	0	0	0	0	0	0	1	0	0	1	0	1	1	0	1	0	0	0	0	0	0	0
QLESDGFNVMK	[10]	30021214	NP_832845.1	BC3102	HblB	hemolysin BL binding component precursor	0	0	0	0	0	0	0	0	0	1	0	0	2	0	1	1	0	0	0	0	0	0	0	0	0	0	0	0	0	0	0	0	0	0	0	0
AGLDREIWQYFTALPGMR	[17]	30018516	NP_830147.1	BC0296	GuaA	bifunctional GMP synthase/glutamine amidotransferase protein	0	0	0	0	0	0	0	0	0	0	0	0	0	0	0	0	0	0	1	1	0	2	0	1	0	0	0	0	0	0	0	0	0	0	0	0
GREQEIVDLFEKYDLAAVTMGK	[20]	30018537	NP_830168.1	BC0329	PurL	phosphoribosylformylglycinamidine synthase II	0	1	0	0	0	0	0	0	0	0	0	0	0	0	0	0	0	0	0	1	2	0	0	0	0	0	0	0	0	0	0	0	0	0	0	1
SGEAVYPTPTVGMVGLVHDLK	[13]	30018537	NP_830168.1	BC0329	PurL	phosphoribosylformylglycinamidine synthase II	0	0	0	0	0	0	0	0	0	0	0	0	0	0	0	0	0	0	1	0	3	0	0	0	0	0	0	0	1	0	0	0	0	0	0	0
YMVGKEIEVDAISDGENVFIPGIMEHIER	[2]	30021975	NP_833606.1	BC3886	CarB	carbamoyl phosphate synthase large subunit	0	0	0	0	0	0	0	0	0	0	0	0	0	0	0	0	0	0	1	1	1	1	0	0	0	0	0	0	1	0	0	0	0	0	0	0
AMEIINELENEKR	[2]	30019385	NP_831016.1	BC1232	TrpE	anthranilate synthase component I	0	0	0	0	0	0	0	0	0	0	0	0	0	0	0	0	0	0	0	0	0	0	0	0	0	0	0	0	0	0	0	0	0	1	0	4
FLGGIKDMK	[8]	30021915	NP_833546.1	BC3825	RpsB	30S ribosomal protein S2	0	0	0	0	0	0	0	0	0	0	0	0	0	0	0	0	0	0	1	0	3	0	0	0	0	0	0	0	1	0	0	0	0	0	0	0
FFGEEDANVLMSTLEATAGDLLLFVADKK	[11]	30022478	NP_834109.1	BC4397	AspS	aspartyl-tRNA synthetase	0	0	0	0	0	0	0	0	0	0	0	0	0	0	0	0	0	0	0	0	0	1	1	2	0	0	0	0	0	0	0	0	0	0	0	1
AQLNELLDAAEQGIFQLIDMQK	[20]	30022573	NP_834204.1	BC4494	Rph	ribonuclease PH	0	0	0	0	0	0	0	0	0	0	0	0	0	0	0	0	0	0	0	0	0	0	0	0	0	0	0	0	0	0	1	0	0	0	0	4
IGETHEGASQMDWMEQEQER	[14]	30018377	NP_830008.1	BC0128	FusA	elongation factor G	0	0	0	0	0	0	0	0	0	0	0	0	0	0	0	0	0	0	0	2	3	0	0	0	0	0	0	0	0	0	0	0	0	0	0	0
NMITGAAQMDGGILVVSAADGPMPQTR	[9], [23]	30018378	NP_830009.1	BC0129	Tuf	elongation factor Tu	0	0	0	0	0	0	0	0	0	0	0	0	0	0	0	0	0	0	0	0	4	0	0	0	0	0	0	0	0	0	0	0	0	0	0	1
EQSDILKMRK	[8]	30022053	NP_833684.1	#N/A	#N/A	hypothetical protein BC3965	0	0	0	0	0	0	0	0	0	0	0	0	0	0	0	0	0	0	0	0	0	2	1	1	1	0	0	0	0	0	0	0	0	0	0	0
MVGVPKQEEVVVHGFAIQSR	[1]	30022035	NP_833666.1	BC3947	PycA	pyruvate carboxylase	0	0	0	0	0	0	0	0	0	0	0	0	0	0	0	0	0	0	0	1	0	2	1	2	0	0	0	0	0	0	0	0	0	0	0	0
LMEPTFGGVNLEDIAAPNCFIIEER	[2],	30022679	NP_834310.1	BC4604	NAD-ME	NAD-dependent malic enzyme	0	0	0	0	0	0	0	0	0	0	0	0	0	0	0	0	0	0	0	0	3	0	0	1	0	0	0	0	0	0	0	0	0	0	0	2
GYASPYMITDSDKMEAVLDNPYILITDK	[7]	30018515	NP_830146.1	BC0295	GroEL	chaperonin GroEL	0	0	0	0	0	0	0	0	0	0	0	0	0	0	0	0	0	0	0	0	2	0	0	0	0	1	0	0	0	0	0	0	0	0	0	3
SALQNAASVAAMFLTTEAVVADKPEPNAPAMPDMGGMGMGGMGGMM	[34], [37]	30018515	NP_830146.1	BC0295	GroEL	chaperonin GroEL	0	0	0	0	0	0	0	0	0	0	0	0	0	0	0	0	0	0	0	0	0	0	0	0	0	2	0	0	0	1	0	0	0	1	0	2
AGVDMASPEPVKEALQVFEEKLNELEALLFEEK	[5]	30019347	NP_830978.1	BC1193	PepF1	oligoendopeptidase F	0	0	0	0	0	0	0	0	0	0	0	0	0	0	0	0	0	0	0	0	1	0	1	2	0	1	0	0	0	0	0	0	0	1	0	0
QYEALEGKLPEAVVACIGGGSNAMGMFYPFVHDEEVALYGVEAAGK	[24],	30019390	NP_831021.1	BC1237	TrpB	tryptophan synthase subunit beta	0	0	0	0	0	0	0	0	0	0	0	0	0	0	0	0	0	0	0	0	0	0	0	0	0	0	0	0	0	0	0	0	0	0	1	5
KEVQMPFVLMTYLNPVLAFGK	[10]	30019391	NP_831022.1	BC1238	TrpA	tryptophan synthase subunit alpha	0	0	0	0	0	0	0	0	0	0	0	0	0	0	0	0	0	0	0	0	0	0	0	0	0	0	0	0	0	0	0	0	0	0	4	2
GTFSMVFDHYEEVPK	[5]	30018377	NP_830008.1	BC0128	FusA	elongation factor G	0	0	0	0	0	0	0	0	0	0	0	0	0	0	0	0	0	0	1	1	2	0	0	1	0	0	0	1	0	0	0	0	0	0	0	0
IVFVNKMDK	[7]	30018377	NP_830008.1	BC0128	FusA	elongation factor G	0	0	0	0	0	0	0	0	0	0	0	0	0	0	0	0	0	0	1	1	1	0	1	0	0	0	0	1	1	0	0	0	0	0	0	0
MVPTMEELDVLVGLLCR	[5],	30019455	NP_831086.1	#N/A	#N/A	iron-sulfur cluster-binding protein	0	0	0	0	0	0	0	0	0	0	0	0	0	0	0	0	0	0	0	3	0	0	0	0	0	0	1	0	0	1	1	0	0	0	0	0
TREQVFSMLPK	[8]	30020521	NP_832152.1	#N/A	#N/A	hypothetical protein BC2390	0	0	0	0	0	0	0	0	0	0	1	1	0	0	0	0	0	0	0	0	0	0	0	0	1	0	0	0	0	0	0	0	0	3	0	0
MIDTLVNNGQQALQALESFTQEEIDNIVHEMALAGVDQHMPLAK	[31], [40]	30022446	NP_834077.1	#N/A	#N/A	bifunctional acetaldehyde-CoA/alcohol dehydrogenase	0	1	0	0	0	0	0	0	0	0	0	0	0	0	0	0	0	0	0	0	0	1	2	0	0	0	0	1	0	0	1	0	0	0	0	0
MMFDGSSIEGFVR	[1]	-	AE016877_ATCC14579_4_pos3670539@3669373	#N/A	#N/A	Glutamine synthetase, type I,	0	0	1	0	0	0	0	0	0	0	1	1	0	0	0	0	0	0	1	1	0	0	0	0	0	0	0	0	0	1	0	0	0	0	0	0
SVDPAANPYLVMATLLAAGLDGIK	[12]	-	AE016877_ATCC14579_4_pos3670539@3669373	#N/A	#N/A	Glutamine synthetase, type I,	0	0	0	0	0	0	0	0	0	0	0	0	0	0	0	0	0	0	0	2	4	0	0	0	0	0	0	0	0	0	0	0	0	0	0	0
QLPTPMMNIINGGSHADNNVDFQEFMILPVGAPTFK	[6], [26]	30023172	NP_834803.1	BC5135	Eno	phosphopyruvate hydratase	0	0	0	0	0	0	0	0	0	0	0	0	0	0	0	0	0	0	0	0	2	0	2	0	0	0	0	0	0	0	0	1	0	1	0	1
AIAMFADGAYDELYIYYNHYVSK	[4]	30023338	NP_834969.1	BC5307	AtpC	F0F1 ATP synthase subunit gamma	0	0	0	0	0	0	0	0	0	0	0	0	0	0	0	0	0	0	1	1	2	0	0	0	0	1	0	1	0	0	0	0	0	0	0	1
TPPELAADIMDR	[10]	30022527	NP_834158.1	BC4446	MreB	rod shape-determining protein mreB	2	2	0	0	0	0	0	0	0	1	1	1	0	0	0	0	0	0	0	0	0	0	0	0	0	0	0	0	0	0	0	0	0	0	0	0
VNANIGNSAVSSSIAEEVEKMTWATR	[21]	30023259	NP_834890.1	BC5227	ThiC	thiamine biosynthesis protein ThiC	0	0	0	0	0	0	0	0	0	0	0	0	0	0	0	0	0	0	1	1	0	1	2	1	0	1	0	0	0	0	0	0	0	0	0	0
WRDQFNLSLDPERAMEYHDETLPAEGAK	[15]	30023259	NP_834890.1	BC5227	ThiC	thiamine biosynthesis protein ThiC	0	0	0	0	0	0	0	0	0	0	0	0	0	0	0	0	0	0	2	0	0	2	1	2	0	0	0	0	0	0	0	0	0	0	0	0
TITTNFNVLMEEEGLAAR	[10]	30018585	NP_830216.1	BC0377	AhpC	Alkyl hydroperoxide reductase C22	0	0	0	0	0	0	1	0	0	0	0	0	0	0	0	0	1	5	0	0	0	0	0	0	0	0	0	0	0	0	0	0	0	0	0	0
SALQNAASVAAMFLTTEAVVADKPEPNAPAMPDMGGMGMGGMGGMM	[31]	30018515	NP_830146.1	BC0295	GroEL	chaperonin GroEL	0	0	0	1	0	0	0	0	0	1	0	0	0	0	0	0	0	0	0	0	0	0	0	0	0	0	0	1	2	0	0	0	0	1	1	0
VVNEETAALMLTNPNTLGLFEENILEMAEIVHNAGGK	[10]	30022307	NP_833938.1	BC4224	GcvPB	glycine dehydrogenase subunit 2	0	0	0	0	0	0	0	0	0	0	0	0	0	0	0	0	0	0	2	0	1	1	1	0	0	1	0	1	0	0	0	0	0	0	0	0
GGMILCEEQFAK	[3],	30023347	NP_834978.1	BC5316	GlyA	serine hydroxymethyltransferase	1	0	0	0	0	0	0	0	0	0	0	0	0	0	0	0	0	0	2	1	0	1	1	0	0	0	0	0	0	1	0	0	0	0	0	0
QGDKLVLSVGYSHPVEMTPEAGLEVEVPAPTK	[17]	30018395	NP_830026.1	BC0146	RplF	50S ribosomal protein L6	0	0	0	0	0	0	0	0	0	0	0	0	0	0	0	0	0	0	1	1	0	1	0	0	0	0	0	2	0	0	2	0	0	0	0	0
VANQQVMK	[7]	30022648	NP_834279.1	BC4573	RplT	50S ribosomal protein L20	0	0	0	0	0	0	0	0	0	0	0	0	0	0	0	0	0	0	0	0	0	0	0	1	0	0	0	1	1	1	0	1	2	0	0	0
HMYGMTER	[2]	30022730	NP_834361.1	BC4655	rpsD	30S ribosomal protein S4	0	0	0	0	0	0	0	0	0	0	0	0	0	0	0	0	0	0	1	2	2	0	0	0	0	0	0	0	0	0	1	0	1	0	0	0
QVGVPYIVVFLNKCDMVDDEELLELVEMEVR	[16], [28],	30018378	NP_830009.1	BC0129	Tuf	elongation factor Tu	0	0	0	0	0	0	0	0	0	0	0	0	0	0	0	0	0	0	1	3	3	0	0	0	0	0	0	0	0	0	0	0	0	0	0	0
EMEALGFSDFNLGPEPEFFLFKVDEK	[2]	-	AE016877_ATCC14579_4_pos3670539@3669373	#N/A	#N/A	Glutamine synthetase, type I,	0	0	0	0	0	0	0	0	0	0	0	0	0	0	0	0	0	0	0	3	3	0	0	0	0	0	0	0	0	0	0	0	0	0	0	1
VDFNVPMKEGK	[7]	-	AE016877_ATCC14579_4_pos5042550@5042119	#N/A	#N/A	Phosphoglycerate kinase,	0	0	0	0	0	0	0	0	0	0	0	0	0	0	0	0	0	0	1	0	1	0	1	2	0	1	0	0	0	0	0	0	0	0	0	1
AASTDEMLDTAIQTGMDAGLIGLGDTVVITAGVPVAETGTTNLMK	[16]	30022674	NP_834305.1	BC4599	PykI	pyruvate kinase	0	0	0	0	0	0	0	0	0	0	0	0	0	0	0	0	0	0	1	0	0	0	0	2	0	2	0	0	0	0	1	0	1	0	0	1
AGENVFLGMDVASSEFYNK	[9]	30023172	NP_834803.1	BC5135	Eno	phosphopyruvate hydratase	0	2	0	0	0	0	0	0	0	0	0	2	1	1	0	0	0	0	0	0	2	0	0	0	0	0	0	0	0	0	0	0	0	0	0	0
SALQNAASVAAMFLTTEAVVADKPEPNAPAMPDMGGMGMGGMGGMM	[34], [37], [39]	30018515	NP_830146.1	BC0295	GroEL	chaperonin GroEL	0	0	0	0	0	0	0	0	0	0	0	0	0	0	0	0	0	0	0	0	1	1	0	0	0	0	0	0	0	0	0	0	0	0	0	6
QAITNPNTIMSVKR	[10]	30022393	NP_834024.1	BC4312	DnaK	molecular chaperone DnaK	0	0	0	0	0	0	0	0	0	0	0	0	0	0	0	0	0	0	2	1	1	0	1	1	0	1	0	0	0	0	0	0	0	0	0	1
AVGTEQGSSPAMTFK	[12]	30022452	NP_834083.1	BC4371	-	hypothetical protein BC4371	4	1	0	0	0	0	0	0	0	1	0	2	0	0	0	0	0	0	0	0	0	0	0	0	0	0	0	0	0	0	0	0	0	0	0	0
GNASNFTQLAGMR	[12]	30018373	NP_830004.1	BC0123	RpoC	DNA-directed RNA polymerase subunit beta'	3	1	0	0	0	0	0	0	0	1	0	1	0	0	0	0	0	0	1	1	0	0	0	0	0	0	0	0	0	0	0	0	0	0	0	0
GQKGSSAMPHKR	[8]	30018533	NP_830164.1	BC0325	AdSL	adenylosuccinate lyase	0	0	0	0	0	0	0	0	0	0	0	0	0	0	0	0	0	0	2	0	0	1	2	0	0	0	0	1	1	1	0	0	0	0	0	0
NKSPLLVGVGDNFNVVASDAMAMLQVTDQFIELMDKEIVIVTK	[21]	30018427	NP_830058.1	BC0190	GlmS	D-fructose-6-phosphate amidotransferase	0	0	0	0	0	0	0	0	0	0	0	0	0	0	0	0	0	0	3	0	0	0	0	0	0	0	0	1	1	0	1	0	0	0	2	0
GPMSHGSR	[3]	30018380	NP_830011.1	BC0131	RplC	50S ribosomal protein L3	0	0	0	0	0	0	0	0	0	0	0	0	0	0	0	0	0	0	2	0	0	0	0	2	1	0	0	1	0	0	0	0	0	0	0	2
MKKDVLMK	[7]	30019911	NP_831542.1	#N/A	#N/A	Sodium-dependent serine transporter	0	0	0	0	0	0	0	0	0	0	0	0	0	0	0	0	0	0	2	0	0	1	0	0	0	1	0	1	0	0	0	0	0	1	2	0
VQNVFEEMEQGR	[8]	30020354	NP_831985.1	BC2220	AdhA2	alcohol dehydrogenase	0	3	1	0	0	0	0	0	0	1	1	2	1	0	0	0	0	0	0	0	0	0	0	0	0	0	0	0	0	0	0	0	0	0	0	0
VIAEMGGKDTIVVDKEADLELAAK	[5]	30018552	NP_830183.1	BC0344	RocA	1-pyrroline-5-carboxylate dehydrogenase	0	0	0	0	0	0	0	0	0	0	0	0	0	0	0	0	0	0	0	0	0	2	0	2	0	1	2	0	0	0	1	0	0	0	0	1
KAFIPYVMGGDGGLEK	[8]	30019391	NP_831022.1	BC1238	TrpA	tryptophan synthase subunit alpha	0	0	0	0	0	0	0	0	0	0	0	0	0	0	0	0	0	0	0	0	0	0	0	0	0	0	0	0	0	0	0	1	1	1	0	6
KEVQMPFVLMTYLNPVLAFGK	[5]	30019391	NP_831022.1	BC1238	TrpA	tryptophan synthase subunit alpha	0	0	0	0	0	0	0	0	0	0	0	0	0	0	0	0	0	0	0	0	0	0	0	0	0	0	0	0	0	0	0	1	0	2	4	2
IVQTTMEQVVK	[6]	30021122	NP_832753.1	BC3007	ArgD	acetylornithine aminotransferase	0	3	0	0	0	0	0	0	0	0	2	4	0	0	0	0	0	0	0	0	0	0	0	0	0	0	0	0	0	0	0	0	0	0	0	0
QMGGFDALAYCLPAGTVSGAPK	[2],	30019385	NP_831016.1	BC1232	TrpE	anthranilate synthase component I	0	0	0	0	0	0	0	0	0	0	0	0	0	0	0	0	0	0	0	0	0	0	0	0	0	0	0	0	0	0	0	0	0	0	3	6
HLTEEEMYR	[7]	30019387	NP_831018.1	BC1234	TrpD	anthranilate phosphoribosyltransferase	0	0	0	0	0	0	0	0	0	0	0	0	0	0	0	0	0	0	0	0	0	0	0	0	0	0	0	0	0	0	0	0	0	2	2	5
IAASMALK	[5]	30018377	NP_830008.1	BC0128	FusA	elongation factor G	0	0	0	1	0	1	0	0	0	0	0	1	0	1	0	0	0	1	0	2	1	1	0	0	0	0	0	0	0	0	0	0	0	0	0	0
IGETHEGASQMDWMEQEQER	[11]	30018377	NP_830008.1	BC0128	FusA	elongation factor G	0	0	0	0	0	0	0	0	0	0	0	0	0	0	0	0	0	0	2	2	2	0	0	0	0	0	0	0	2	1	0	0	0	0	0	0
SHAMNATKR	[4]	30021946	NP_833577.1	#N/A	#N/A	50S ribosomal protein L28	0	0	0	0	0	0	0	0	0	0	0	0	0	0	0	0	0	0	2	1	0	0	0	2	0	1	0	1	0	2	0	0	0	0	0	0
LALVWGVQAFMAEKR	[11]	30022674	NP_834305.1	BC4599	PykI	pyruvate kinase	0	0	0	0	0	0	0	0	0	0	0	0	0	0	0	0	0	0	1	2	1	1	2	1	0	0	0	0	0	0	0	0	0	0	0	2
MRKPTALIILDGFGLREETYGNAVAQAK	[1]	30023173	NP_834804.1	BC5136	Pgm4	phosphoglyceromutase	0	0	0	0	0	0	0	0	0	0	0	0	0	0	0	0	0	0	2	0	0	3	1	1	0	0	1	0	1	0	0	0	0	0	0	1
MKAVVVNKNSK	[1]	30020354	NP_831985.1	BC2220	AdhA2	alcohol dehydrogenase	0	0	0	0	0	0	0	0	0	0	0	0	0	0	0	0	0	0	0	0	0	2	3	0	0	0	4	0	0	1	0	0	0	0	0	0
FNPTIPDNTDVNLYVIPFTDIASELGTSLMK	[30]	30021866	NP_833497.1	BC3774	PorA	pyruvate synthase alpha chain	0	0	0	0	0	0	0	0	0	0	0	0	0	0	0	0	0	0	0	3	5	1	1	0	0	0	0	0	0	0	0	0	0	0	0	0
MTLEEILAK	[1]	30018584	NP_830215.1	BC0376	AhpF	Alkyl hydroperoxide reductase subunit F	0	0	0	0	0	0	2	0	1	0	0	0	0	0	0	1	2	2	0	0	0	0	0	0	0	0	0	0	0	0	0	0	0	0	0	2
IEYIMIGDPTR	[5]	30018585	NP_830216.1	BC0377	AhpC	Alkyl hydroperoxide reductase C22	0	0	0	0	0	0	2	0	1	0	0	0	0	0	0	0	1	6	0	0	0	0	0	0	0	0	0	0	0	0	0	0	0	0	0	0
HMGTDYKVEVEGKDYTPQEISAIILQNLK	[2]	30022393	NP_834024.1	BC4312	DnaK	molecular chaperone DnaK	0	0	0	0	0	0	0	0	0	0	0	0	0	0	0	0	0	0	2	2	0	1	0	1	0	0	0	0	0	0	0	0	0	1	1	2
TVLSESLQLNIPLISAGMDTVTEADMAIAMAR	[26]	30018286	NP_829917.1	BC0013	GuaB	inositol-5-monophosphate dehydrogenase	0	0	0	0	0	0	0	0	0	0	0	0	0	0	0	0	0	0	0	0	0	1	1	0	0	0	1	0	1	0	0	1	1	0	2	2
FGEMEVWALEAYGAAYTLQEILTVK	[4]	30018372	NP_830003.1	BC0122	RpoB	DNA-directed RNA polymerase subunit beta	0	0	0	0	0	0	0	0	0	0	0	0	0	0	0	0	0	0	0	0	6	0	0	0	0	0	1	2	1	0	0	0	0	0	0	0
LLMLAAQNILNPK	[3]	30018373	NP_830004.1	BC0123	RpoC	DNA-directed RNA polymerase subunit beta'	5	1	0	0	0	0	0	0	0	0	1	0	0	0	0	0	0	0	1	0	2	0	0	0	0	0	0	0	0	0	0	0	0	0	0	0
NSGNEPSWMILDVLPVIPPELRPMVQLDGGR	[9]	30018373	NP_830004.1	BC0123	RpoC	DNA-directed RNA polymerase subunit beta'	0	0	0	0	0	0	0	0	0	0	0	0	0	0	0	0	0	0	1	3	4	1	0	0	0	0	0	0	1	0	0	0	0	0	0	0
LMKEEIFGPVVAFCK	[2],	30018552	NP_830183.1	BC0344	RocA	1-pyrroline-5-carboxylate dehydrogenase	0	0	0	0	0	0	0	0	0	0	0	0	0	0	0	0	0	0	0	0	0	3	0	2	1	1	1	0	0	0	0	0	0	2	0	0
ALPFSNHIQGAMDNCGTGGDGAQTFNISTTSAFVLAGAGVK	[12],	30019387	NP_831018.1	BC1234	TrpD	anthranilate phosphoribosyltransferase	0	0	0	0	0	0	0	0	0	0	0	0	0	0	0	0	0	0	0	0	0	0	0	0	0	0	0	0	0	0	0	0	0	1	0	9
NMITGAAQMDGGILVVSAADGPMPQTR	[2], [9]	30018378	NP_830009.1	BC0129	Tuf	elongation factor Tu	0	0	0	0	0	0	0	0	0	0	0	0	0	0	0	0	0	0	2	2	3	0	0	2	0	0	0	0	0	0	0	0	0	0	0	1
GNPTLELNDNGGYFDLAPMDLGENCRR	[19],	-	AE016877_ATCC14579_4_pos3670539@3669373	#N/A	#N/A	Glutamine synthetase, type I,	0	0	0	0	0	0	0	0	0	0	0	0	0	0	0	0	0	0	1	4	3	0	0	0	0	0	0	2	0	0	0	0	0	0	0	0
QAEEAGMTVTVSK	[7]	30022058	NP_833689.1	BC3970	PdhD	dihydrolipoamide dehydrogenase	8	0	0	1	0	0	0	0	0	2	0	0	0	0	0	0	0	0	0	0	0	0	0	0	0	0	0	0	0	0	0	0	0	0	0	0
HTAPHVTLMDEVDVTELVAHR	[9]	30022059	NP_833690.1	BC3971	PdhC	branched-chain alpha-keto acid dehydrogenase subunit E2	10	0	0	0	0	0	0	0	0	1	0	0	0	0	0	0	0	0	0	0	0	0	0	0	0	0	0	0	0	0	0	0	0	0	0	0
RGMMTTIHSYTNDQQILDLPHKDLR	[3], [4]	30023174	NP_834805.1	BC5140	GapA2	glyceraldehyde-3-phosphate dehydrogenase	0	0	0	0	0	0	0	0	0	0	0	0	0	0	0	0	0	0	1	0	0	2	2	1	0	0	1	2	0	0	0	0	1	1	0	0
WGADTIMDLSTGK	[7]	30023259	NP_834890.1	BC5227	ThiC	thiamine biosynthesis protein ThiC	0	0	0	0	1	0	0	0	0	0	0	0	0	0	0	0	0	0	0	1	0	2	3	2	2	0	0	0	0	0	0	0	0	0	0	0
AEHMLDMGQDTTLGKVEIAPEVIEVIAGIAAAEVEGVAAMR	[7]	30022265	NP_833896.1	BC4182	Gls24	putative cytoplasmic protein	0	0	0	0	0	0	0	0	0	0	0	0	0	0	0	0	0	0	0	1	0	0	0	1	0	0	0	3	0	0	3	0	2	1	0	0
YKQSMDGTMQDIKK	[9]	30020129	NP_831760.1	BC1991	TgC	putative murein endopeptidase	0	0	0	0	0	2	0	0	0	2	0	0	1	0	2	1	1	2	0	0	0	0	0	0	0	0	0	0	0	0	0	0	0	0	0	0
GMGSVGAMEK	[8]	30018286	NP_829917.1	BC0013	GuaB	inositol-5-monophosphate dehydrogenase	0	0	0	0	0	0	0	0	0	0	0	0	0	0	0	0	0	0	0	0	1	1	1	1	0	1	0	0	0	0	0	1	0	1	2	2
MYQCGLPK	[1],	30018373	NP_830004.1	BC0123	RpoC	DNA-directed RNA polymerase subunit beta'	7	0	0	0	0	0	0	0	0	0	1	3	0	0	0	0	0	0	0	0	0	0	0	0	0	0	0	0	0	0	0	0	0	0	0	0
HVQTTMRK	[6]	30018539	NP_830170.1	BC0331	PurM	phosphoribosylaminoimidazole synthetase	0	0	0	0	0	0	0	0	0	0	0	0	0	0	0	0	0	0	1	0	0	1	2	1	0	0	1	0	1	1	1	0	1	1	0	0
AFDGDKGPNTGGMGAYSPVPQIPESAVQEAIQTVLHPTAK	[13]	30018542	NP_830173.1	BC0334	purD	phosphoribosylamine--glycine ligase	0	0	0	0	0	0	0	0	0	0	0	0	0	0	0	0	0	0	0	0	0	1	0	1	0	1	1	1	0	0	0	0	0	0	0	6
ANVGNMEVLQTAK	[6]	30021975	NP_833606.1	BC3886	CarB	carbamoyl phosphate synthase large subunit	5	0	0	0	0	0	0	0	0	0	0	0	0	0	0	0	0	0	0	2	2	0	0	0	0	0	0	1	1	0	0	0	0	0	0	0
ATGEVMSIGR	[6]	30021975	NP_833606.1	BC3886	CarB	carbamoyl phosphate synthase large subunit	8	1	0	0	0	0	0	0	0	1	0	1	0	0	0	0	0	0	0	0	0	0	0	0	0	0	0	0	0	0	0	0	0	0	0	0
GLEMEGDSFVLPTVHEALAPLVAVIPLQLISYYAALHR	[4]	30018427	NP_830058.1	BC0190	GlmS	D-fructose-6-phosphate amidotransferase	1	1	1	0	0	0	0	0	0	0	0	1	0	0	0	0	0	0	0	0	0	0	1	1	0	1	0	0	0	0	2	0	0	0	2	0
VMAEAPTQEVCDAYVHR	[2],	30018425	NP_830056.1	BC0188	GlmM	phosphoglucosamine mutase	0	0	0	0	0	0	0	0	0	0	0	0	0	0	0	0	0	0	0	0	0	0	0	1	0	0	1	0	0	0	0	1	1	2	1	4
FIMNKMK	[3]	30019976	NP_831607.1	#N/A	#N/A	arsenical-resistance protein ACR3	0	0	0	0	0	0	0	0	0	0	0	0	0	0	0	0	0	0	0	1	1	2	1	3	2	1	0	0	0	0	0	0	0	0	0	0
WAGMCGEMAGDSLAIPLLLGLGLDEFSMSATSILPAR	[4], [28],	30022135	NP_833766.1	BC4048	PtsA	phosphoenolpyruvate-protein phosphotransferase	0	0	0	0	0	0	0	0	0	0	0	0	0	0	0	0	0	0	0	0	0	1	0	0	1	2	0	0	1	1	3	0	1	2	0	0
TAHFCSMCGPK	[7],	30023259	NP_834890.1	BC5227	ThiC	thiamine biosynthesis protein ThiC	0	0	0	0	0	0	0	0	0	0	0	0	0	0	0	0	0	0	0	0	0	3	4	2	0	1	0	0	0	0	1	1	0	0	0	0
SALQNAASVAAMFLTTEAVVADKPEPNAPAMPDMGGMGMGGMGGMM	[31], [34]	30018515	NP_830146.1	BC0295	GroEL	chaperonin GroEL	0	0	0	0	0	0	0	0	0	0	0	0	0	0	0	0	0	0	0	0	0	1	1	0	0	0	0	0	1	3	0	2	3	1	0	0
TAKPMGGVVEGDVELQSIK	[5]	30018372	NP_830003.1	BC0122	RpoB	DNA-directed RNA polymerase subunit beta	0	0	0	0	0	0	0	0	0	0	0	0	0	0	0	0	0	0	2	2	2	2	0	0	0	0	0	1	2	1	0	0	0	0	0	0
HGENFMILLEAR	[6]	30022730	NP_834361.1	BC4655	rpsD	30S ribosomal protein S4	0	0	0	0	0	0	0	0	0	0	0	0	0	0	0	0	0	0	2	2	2	1	0	0	0	0	0	2	1	2	0	0	0	0	0	0
TTDVTGIIQLPEGTEMVMPGDNIEMTIELIAPIAIEEGTKFSIR	[16]	30018378	NP_830009.1	BC0129	Tuf	elongation factor Tu	0	0	0	0	0	0	0	0	0	0	0	0	0	0	0	0	0	0	3	1	2	0	2	1	0	0	1	0	1	1	0	0	0	0	0	0
TGAGMMDCKK	[5],	30021914	NP_833545.1	BC3824	Tsf	elongation factor Ts	0	0	0	0	0	0	0	0	0	0	0	0	0	0	0	0	0	0	1	0	0	0	1	0	0	0	1	1	2	1	1	1	1	1	1	0
TVYDAAMK	[7]	30022446	NP_834077.1	#N/A	#N/A	bifunctional acetaldehyde-CoA/alcohol dehydrogenase	0	0	0	0	0	0	0	0	0	0	0	0	0	0	0	0	0	0	1	2	4	2	1	2	0	0	0	0	0	0	0	0	0	0	0	0
QLPTPMMNIINGGSHADNNVDFQEFMILPVGAPTFK	[7], [26]	30023172	NP_834803.1	BC5135	Eno	phosphopyruvate hydratase	0	0	0	0	0	0	0	0	0	0	0	0	0	0	0	0	0	0	1	1	8	0	0	1	0	1	1	0	0	0	0	0	0	0	0	0
GMMTTIHSYTNDQQILDLPHKDLR	[2], [3]	30023174	NP_834805.1	BC5140	GapA2	glyceraldehyde-3-phosphate dehydrogenase	0	0	0	0	0	0	0	0	0	0	0	0	0	0	0	0	0	0	2	2	1	1	0	1	0	0	0	2	1	0	2	0	1	0	0	0
EGLKNVTAGANPMGLRK	[13]	30018515	NP_830146.1	BC0295	GroEL	chaperonin GroEL	0	0	0	0	0	0	0	0	0	0	0	0	0	0	0	0	0	0	2	1	1	2	2	1	0	1	0	0	1	0	0	0	0	0	0	2
MVQEAEANADADQK	[1]	30022393	NP_834024.1	BC4312	DnaK	molecular chaperone DnaK	0	0	0	8	1	0	2	0	0	0	0	0	0	0	0	0	2	0	0	0	0	0	0	0	0	0	0	0	0	0	0	0	0	0	0	0
DGIHGATFASEELSESSEAKRPAVQVGDPFMEK	[31]	30018537	NP_830168.1	BC0329	PurL	phosphoribosylformylglycinamidine synthase II	0	0	0	0	0	0	0	0	0	0	0	0	0	0	0	0	0	0	2	1	2	1	2	0	0	0	1	2	0	2	0	0	0	0	0	0
GLAMTTDCNSR	[4],	30018537	NP_830168.1	BC0329	PurL	phosphoribosylformylglycinamidine synthase II	0	0	0	0	0	0	0	0	0	0	0	0	0	0	0	0	0	0	2	2	1	2	1	1	0	0	0	0	2	2	0	0	0	0	0	0
YIYLDPEMGGK	[8]	30018537	NP_830168.1	BC0329	PurL	phosphoribosylformylglycinamidine synthase II	0	0	0	0	0	0	0	0	0	0	0	0	0	0	0	0	0	0	2	2	2	2	0	1	0	0	0	0	2	2	0	0	0	0	0	0
AMLEGHTK	[2]	30019693	NP_831324.1	BC1546	Aat	aspartate aminotransferase	0	0	0	0	0	0	0	0	0	0	0	0	0	0	0	0	0	0	0	0	0	0	1	0	2	0	1	2	0	1	2	2	1	1	0	0
MTENVPLVVPEVNENDLKEHNGIIANPNCSTIQMVVALEPVR	[1],	30021890	NP_833521.1	BC3799	Asd	aspartate-semialdehyde dehydrogenase	0	0	0	0	0	0	0	0	0	0	0	0	0	0	0	0	0	0	0	0	2	0	0	0	0	1	0	1	1	1	2	0	2	1	1	1
TMVVKDEK	[2]	30019385	NP_831016.1	BC1232	TrpE	anthranilate synthase component I	0	0	0	0	0	0	0	0	0	0	0	0	0	0	0	0	0	0	0	0	0	0	0	0	1	0	1	0	0	0	0	1	1	2	4	3
AAMEHGLK	[3]	30018405	NP_830036.1	BC0157	RpsK	30S ribosomal protein S11	0	0	0	0	0	0	0	0	0	0	0	0	0	0	0	0	0	0	0	1	0	0	0	0	2	1	1	1	1	1	1	1	2	0	1	0
CSPVILEPMMK	[9],	30018377	NP_830008.1	BC0128	FusA	elongation factor G	0	0	0	0	0	0	0	0	0	0	0	0	0	0	0	0	0	0	0	4	1	0	1	0	0	0	0	2	2	2	0	0	1	0	0	0
GVVNAVNNVNEIIAPEIAGFDVTDQAGIDRAMIELDGTPNKGK	[32]	30023172	NP_834803.1	BC5135	Eno	phosphopyruvate hydratase	0	0	0	0	0	0	0	0	0	0	0	0	0	0	0	0	0	0	1	0	0	4	1	1	0	0	0	2	1	1	0	1	1	0	1	0
EVGADMTINPISQGPADK	[6]	30020354	NP_831985.1	BC2220	AdhA2	alcohol dehydrogenase	0	2	1	0	1	0	0	0	0	1	1	4	2	0	0	0	0	0	0	0	0	0	0	0	0	2	0	0	0	0	0	0	0	0	0	0
DGAMQVNQNPSTINYEPSR	[4]	30019310	NP_830941.1	BC1155	KatE	catalase	0	0	0	1	0	0	2	1	2	1	0	0	0	0	0	2	2	3	0	0	0	0	0	0	0	0	0	0	0	0	0	0	0	0	0	0
ILAIGGKPVATMK	[12]	30023083	NP_834714.1	BC5044	Dps2	non-specific DNA-binding protein Dps / Iron-binding ferritin-like antioxidant protein / ferroxidase	0	0	0	0	0	0	4	0	0	0	0	0	0	0	0	3	3	3	0	0	0	0	0	0	0	0	0	0	0	0	0	0	0	0	1	0
SALQNAASVAAMFLTTEAVVADKPEPNAPAMPDMGGMGMGGMGGMM	[39], [42]	30018515	NP_830146.1	BC0295	GroEL	chaperonin GroEL	0	0	0	0	0	0	0	0	0	0	0	0	0	0	0	0	0	0	1	0	1	2	1	2	0	0	0	1	1	0	1	1	0	0	1	2
DTDRDNFMTAEK	[8]	30023185	NP_834816.1	BC5152	ClpP	ATP-dependent Clp protease proteolytic subunit	0	0	1	0	0	0	0	0	3	0	0	0	0	1	0	1	1	7	0	0	0	0	0	0	0	0	0	0	0	0	0	0	0	0	0	0
TVLSESLQLNIPLISAGMDTVTEADMAIAMAR	[30]	30018286	NP_829917.1	BC0013	GuaB	inositol-5-monophosphate dehydrogenase	0	0	0	0	0	0	0	0	0	0	0	0	0	0	0	0	0	0	0	0	0	0	0	1	0	1	0	0	0	0	0	1	0	0	4	7
TLQTPVIGGNVSMYNER	[13]	30018537	NP_830168.1	BC0329	PurL	phosphoribosylformylglycinamidine synthase II	2	2	2	0	0	0	0	0	0	1	1	1	0	0	0	0	0	0	2	2	0	0	0	0	0	0	0	0	1	0	0	0	0	0	0	0
VGTMTPK	[4]	30018375	NP_830006.1	BC0125	RpsL	30S ribosomal protein S12	0	0	0	0	0	0	0	0	0	0	0	0	0	0	0	0	0	0	1	2	1	1	0	2	0	1	0	2	2	1	1	0	0	0	0	0
HMYGMTER	[5]	30022730	NP_834361.1	BC4655	rpsD	30S ribosomal protein S4	0	0	0	0	0	0	0	0	0	0	0	0	0	0	0	0	0	0	2	2	3	1	0	1	0	1	2	1	1	0	0	0	0	0	0	0
EMEALGFSDFNLGPEPEFFLFK	[2]	-	AE016877_ATCC14579_4_pos3670539@3669373	#N/A	#N/A	Glutamine synthetase, type I,	0	0	0	0	0	0	0	0	0	0	0	1	0	0	0	0	0	0	1	3	5	0	0	0	0	0	0	2	2	0	0	0	0	0	0	0
DGVALITADHGNADEELTSEGEPMTAHTTNPVPFIVTK	[24]	30023173	NP_834804.1	BC5136	Pgm4	phosphoglyceromutase	0	0	0	0	0	0	0	0	0	0	0	0	0	0	0	0	0	0	2	1	3	2	0	2	0	2	0	0	0	0	1	0	0	0	0	2
NDVELREDGILGDIAPTMLTLLGVEQPKEMTGK	[30]	30023173	NP_834804.1	BC5136	Pgm4	phosphoglyceromutase	0	0	0	0	0	0	0	0	0	0	0	0	0	0	0	0	0	0	1	2	2	1	1	2	0	2	1	0	0	0	1	0	0	1	0	1
LTQMGIYPAVDPLASTSR	[4]	30023337	NP_834968.1	BC5306	AtpD	F0F1 ATP synthase subunit beta	0	2	2	0	1	1	0	1	0	0	2	2	1	0	0	0	0	0	2	0	0	1	0	0	0	0	0	0	0	0	0	0	0	0	0	0
HTPVFPQMDR	[8]	30023259	NP_834890.1	BC5227	ThiC	thiamine biosynthesis protein ThiC	0	0	0	0	0	0	0	0	0	0	0	0	0	0	0	0	0	0	0	2	0	4	4	2	1	2	0	0	0	0	0	0	0	0	0	0
AAVEEGIVAGGGTSLMNVYTK	[16]	30018515	NP_830146.1	BC0295	GroEL	chaperonin GroEL	0	1	0	2	0	0	1	0	1	0	0	0	1	1	0	0	0	0	2	1	1	1	0	0	0	1	0	0	0	0	0	0	0	0	0	2
IEMALHDTNVLR	[3]	30018697	NP_830328.1	BC0491	-	formate acetyltransferase	0	0	0	0	0	0	0	0	0	0	0	0	0	0	0	0	0	0	0	4	2	1	2	2	0	2	1	0	1	0	0	0	0	0	0	0
MVPTMEELDVLVGLLCR	[1],	30019455	NP_831086.1	#N/A	#N/A	iron-sulfur cluster-binding protein	0	0	0	0	0	0	0	0	0	0	0	0	0	0	0	0	0	0	0	1	1	4	4	1	1	0	0	0	1	1	1	0	0	0	0	0
SLGVTSESDMK	[10]	30019389	NP_831020.1	BC1236	TrpF	N-(5'-phosphoribosyl)anthranilate isomerase	0	0	0	0	0	0	0	0	0	0	0	0	0	1	0	2	3	10	0	0	0	0	0	0	0	0	0	0	0	0	0	0	0	0	0	0
AMVPLSEMFGYATSLR	[8]	30018377	NP_830008.1	BC0128	FusA	elongation factor G	4	0	0	0	1	1	0	2	0	2	1	2	0	0	0	0	0	0	0	1	0	0	1	0	0	0	0	0	1	0	0	0	0	0	0	0
TDADAFGAYLHMGGR	[12]	30021914	NP_833545.1	BC3824	Tsf	elongation factor Ts	0	0	0	0	0	0	0	0	0	0	0	0	0	0	0	0	0	0	2	1	2	1	0	0	0	2	1	2	0	0	2	0	1	2	0	0
LVAATEGTDLQVGAQNMHFEK	[17]	-	AE016877_ATCC14579_4_pos5041359@5040922	#N/A	#N/A	Triose phosphate isomerase,	0	0	0	0	0	0	0	0	0	0	0	0	0	0	0	0	0	0	0	0	1	1	0	2	1	2	2	2	0	0	2	0	1	0	0	2
RGMMTTIHSYTNDQQILDLPHK	[3], [4]	30023174	NP_834805.1	BC5140	GapA2	glyceraldehyde-3-phosphate dehydrogenase	0	2	1	0	0	0	0	0	0	2	1	2	1	0	0	0	0	0	0	0	4	0	0	0	1	0	0	0	0	0	0	0	0	0	0	3
MVIDFKK	[1]	30020354	NP_831985.1	BC2220	AdhA2	alcohol dehydrogenase	0	0	1	0	0	0	0	0	0	0	2	4	0	0	0	0	0	0	2	1	1	0	0	0	0	0	1	1	2	0	0	0	0	0	0	2
ESAEEMVQTLVNDYSALIQELK	[6]	30020148	NP_831779.1	BC2011	Dps1	non-specific DNA-binding protein Dps / Iron-binding ferritin-like antioxidant protein / ferroxidase	0	0	0	0	0	0	2	0	0	0	0	0	0	0	0	1	0	1	0	0	0	2	0	1	0	4	1	1	0	0	1	0	0	2	0	1
INLVLEAIIEAENIEVTEEEVTAEVEKMAEMYGMPVDAIK	[28], [31]	30022561	NP_834192.1	BC4480	Tig	trigger factor	0	0	0	0	0	0	0	0	0	0	0	0	0	0	0	0	0	0	4	1	0	1	3	0	0	0	0	1	2	1	2	1	1	0	0	0
QMSVAVK	[2]	30022551	NP_834182.1	#N/A	#N/A	uroporphyrinogen-III synthase	0	0	0	0	0	0	0	0	0	0	0	0	0	0	0	0	0	0	2	0	1	1	0	2	1	1	0	2	1	1	1	0	1	2	0	1
GQVVEEMRLTPVAAR	[7]	-	AE016877_ATCC14579_4_pos5042550@5042119	#N/A	#N/A	Phosphoglycerate kinase,	0	0	0	0	0	0	0	0	0	0	0	0	0	0	0	0	0	0	2	2	2	2	2	2	0	1	1	0	0	1	0	2	0	0	0	0
AAIEMLNHSFYNTLSK	[5]	30022940	NP_834571.1	BC4898	Pgi	glucose-6-phosphate isomerase	0	0	0	0	0	0	0	0	0	0	0	0	0	0	0	0	0	0	0	1	0	4	3	2	1	2	2	0	0	0	2	0	0	0	0	1
QAITNPNTIMSVK	[10]	30022393	NP_834024.1	BC4312	DnaK	molecular chaperone DnaK	2	1	1	2	0	0	2	0	0	3	1	1	1	0	0	2	2	0	0	0	0	0	0	0	0	0	0	0	0	0	0	0	0	0	0	0
QYEALEGKLPEAVVACIGGGSNAMGMFYPFVHDEEVALYGVEAAGK	[26],	30019390	NP_831021.1	BC1237	TrpB	tryptophan synthase subunit beta	0	0	0	0	0	0	0	0	0	0	0	0	0	0	0	0	0	0	0	0	0	0	0	0	0	0	0	0	0	0	0	1	0	2	9	6
IMTDPYVGK	[2]	30018377	NP_830008.1	BC0128	FusA	elongation factor G	11	0	0	0	0	0	0	0	0	0	0	1	0	0	0	0	0	0	0	3	3	0	0	0	0	0	0	0	0	0	0	0	0	0	0	0
WAGMCGEMAGDSLAIPLLLGLGLDEFSMSATSILPAR	[4],	30022135	NP_833766.1	BC4048	PtsA	phosphoenolpyruvate-protein phosphotransferase	0	0	0	0	0	0	0	0	0	0	0	0	0	0	0	0	0	0	1	0	0	3	3	2	0	1	0	3	0	0	1	0	0	3	2	0
WAGMCGEMAGDSLAIPLLLGLGLDEFSMSATSILPAR	[4], [8],	30022135	NP_833766.1	BC4048	PtsA	phosphoenolpyruvate-protein phosphotransferase	0	0	0	0	0	0	0	0	0	0	0	0	0	0	0	0	0	0	2	1	0	2	2	1	2	1	0	1	2	0	1	2	1	0	0	1
GMMTTIHSYTNDQQILDLPHKDLRR	[3]	30023174	NP_834805.1	BC5140	GapA2	glyceraldehyde-3-phosphate dehydrogenase	0	0	0	0	0	0	0	0	0	0	0	0	0	0	0	0	0	0	0	1	0	2	4	1	0	0	6	0	2	0	1	1	1	0	0	0
TAMVFGQMNEPPGAR	[3]	30023337	NP_834968.1	BC5306	AtpD	F0F1 ATP synthase subunit beta	0	4	0	0	0	0	0	0	0	0	0	0	0	0	0	0	0	0	0	2	2	2	2	0	0	0	0	2	1	0	1	0	1	0	0	2
RSESGVISDPFFLTPEHQVYDAEHLMGK	[26]	30018286	NP_829917.1	BC0013	GuaB	inositol-5-monophosphate dehydrogenase	0	0	0	0	0	0	0	0	1	0	0	0	1	0	0	0	0	0	2	2	2	2	1	1	0	0	0	0	0	0	2	1	1	0	2	1
MGHIELAAPVSHIWYFK	[1]	30018373	NP_830004.1	BC0123	RpoC	DNA-directed RNA polymerase subunit beta'	0	0	0	0	0	0	0	0	0	0	0	0	0	0	0	0	0	0	3	2	2	0	1	1	0	2	1	1	2	1	0	2	1	0	0	0
AGMYFVNQR	[3]	30021915	NP_833546.1	BC3825	RpsB	30S ribosomal protein S2	11	0	1	0	0	1	0	0	0	0	1	0	0	0	0	0	0	0	3	0	2	0	0	0	0	0	0	0	0	0	0	0	0	0	0	0
YGPHTMAGDDPTR	[6]	30022061	NP_833692.1	BC3973	PdhA	pyruvate dehydrogenase E1 component alpha subunit	10	0	3	5	0	0	1	0	0	1	0	0	0	0	0	0	0	0	0	0	0	0	0	0	0	0	0	0	0	0	0	0	0	0	0	0
ALIEEMNITVPVAIHLDHGSSFEK	[6]	30023366	NP_834997.1	BC5335	Fba	fructose-bisphosphate aldolase	0	0	0	0	0	0	0	0	0	0	0	0	0	0	0	0	0	0	0	2	2	2	0	0	0	3	1	2	0	0	1	2	2	0	1	2
MNNTYTNILIAVDGSK	[1]	30022700	NP_834331.1	BC4625	-	universal stress protein	0	0	1	0	0	0	1	1	2	0	1	0	0	1	0	1	1	1	0	1	1	0	0	0	0	4	0	0	0	0	0	0	0	0	0	4
EGLKNVTAGANPMGLR	[13]	30018515	NP_830146.1	BC0295	GroEL	chaperonin GroEL	0	0	0	0	0	0	0	0	1	1	0	0	0	0	0	0	0	0	4	0	2	3	3	0	0	2	0	0	0	0	0	0	0	0	1	3
SALQNAASVAAMFLTTEAVVADKPEPNAPAMPDMGGMGMGGMGGMM	[42], [45]	30018515	NP_830146.1	BC0295	GroEL	chaperonin GroEL	0	0	0	0	0	0	0	0	0	0	0	0	0	0	0	0	0	0	2	0	0	2	0	1	1	1	2	1	0	1	0	1	3	0	5	0
SALQNAASVAAMFLTTEAVVADKPEPNAPAMPDMGGMGMGGMGGMM	[46]	30018515	NP_830146.1	BC0295	GroEL	chaperonin GroEL	0	1	0	0	0	2	0	1	1	3	0	0	0	0	0	0	0	1	0	0	0	1	1	0	0	0	0	1	0	2	2	0	1	0	3	0
NLVSMLDGYAVK	[5]	30018697	NP_830328.1	BC0491	-	formate acetyltransferase	0	0	0	0	1	0	0	1	0	1	2	0	1	0	0	0	0	0	0	2	2	2	2	2	0	2	0	0	1	0	1	0	0	0	0	0
KGQAHGAGNTVMYVGASTGR	[12]	30018537	NP_830168.1	BC0329	PurL	phosphoribosylformylglycinamidine synthase II	1	1	2	0	4	2	0	1	0	0	0	2	2	0	2	0	1	0	0	0	2	0	0	0	0	0	0	0	0	0	0	0	0	0	0	0
IMETRPLSATKR	[2]	30018389	NP_830020.1	BC0140	RpsQ	30S ribosomal protein S17	0	0	0	0	0	0	0	0	0	0	0	0	0	0	0	0	0	0	2	2	2	2	0	2	0	0	0	1	2	1	2	2	2	0	0	0
TNYPVQMLELAIK	[7]	30018412	NP_830043.1	BC0164	RplM	50S ribosomal protein L13	2	0	0	2	0	1	1	0	2	2	2	0	2	3	2	0	0	1	0	0	0	0	0	0	0	0	0	0	0	0	0	0	0	0	0	0
MMFDGSSIEGFVR	[2]	-	AE016877_ATCC14579_4_pos3670539@3669373	#N/A	#N/A	Glutamine synthetase, type I,	1	1	1	0	0	0	0	0	0	2	3	7	0	0	0	0	0	0	0	2	1	0	0	0	0	0	0	1	1	0	0	0	0	0	0	0
FRYMLGDYLDVDPR	[4]	30022937	NP_834568.1	BC4870	Ldh2	L-lactate dehydrogenase	0	0	0	0	0	0	0	0	0	0	0	0	0	0	0	0	0	0	2	0	2	1	2	3	0	0	2	1	1	0	2	0	1	0	0	4
GYASPYMITDSDKMEAVLDNPYILITDKK	[7]	30018515	NP_830146.1	BC0295	GroEL	chaperonin GroEL	0	0	0	0	0	0	0	0	0	0	0	0	0	0	0	0	0	0	2	2	2	0	2	1	0	3	0	0	1	0	0	0	1	4	2	1
AANRVNVTIHTAKPGMVIGK	[16]	30018386	NP_830017.1	BC0137	RpsC	30S ribosomal protein S3	0	0	1	0	0	0	0	0	0	1	0	0	0	0	0	0	0	0	2	2	1	4	0	3	0	1	0	2	1	2	1	0	0	0	0	0
THNQGVFDAYTPEMR	[14]	30018697	NP_830328.1	BC0491	-	formate acetyltransferase	0	0	0	0	0	0	0	0	0	0	0	0	0	0	0	0	0	0	2	2	2	2	4	1	2	2	3	0	2	0	0	0	0	0	0	0
NMSIEQQAEQVDK	[2]	30018286	NP_829917.1	BC0013	GuaB	inositol-5-monophosphate dehydrogenase	1	1	0	2	1	0	1	1	3	3	1	0	4	1	1	0	0	2	0	0	0	0	0	0	0	0	0	0	0	0	0	0	0	0	0	0
VVAETGAGQHGVATATVCALLGLECVIFMGEEDVRR	[29],	30019390	NP_831021.1	BC1237	TrpB	tryptophan synthase subunit beta	0	0	0	0	0	0	0	0	0	0	0	0	0	0	0	1	0	0	0	0	0	0	0	0	0	0	0	0	0	0	0	1	0	2	7	11
GVLVGEALMTSSSISSFFEDCKVNI	[9],	30019388	NP_831019.1	BC1235	TrpC	indole-3-glycerol-phosphate synthase	0	0	0	0	0	0	0	0	0	0	0	0	0	0	0	0	0	0	0	0	0	0	0	0	0	0	0	0	0	0	0	0	0	1	2	19
MYKDKQAR	[1]	30020189	NP_831820.1	#N/A	#N/A	D-alanyl-D-alanine carboxypeptidase	0	0	0	0	0	0	0	0	0	0	0	0	0	0	0	0	0	0	2	0	0	1	1	1	1	1	3	1	1	1	1	2	2	3	1	0
ACAMSGYLLGVNPFDQPGVEAYKK	[4],	30022940	NP_834571.1	BC4898	Pgi	glucose-6-phosphate isomerase	0	0	0	0	0	0	0	0	0	0	0	0	0	0	0	0	0	0	2	1	2	2	2	2	0	2	2	0	0	0	2	2	2	0	0	2
VSIAWMFQSCGR	[6],	30020354	NP_831985.1	BC2220	AdhA2	alcohol dehydrogenase	0	0	0	0	0	0	0	0	0	0	1	2	1	0	0	0	0	0	1	2	3	0	0	2	1	2	0	1	1	0	1	0	1	0	0	4
MADPTIVEEVMGAVSIPVMAK	[19]	30018288	NP_829919.1	BC0015	PDX1	pyridoxine biosynthesis protein	0	0	0	0	0	0	0	0	0	0	0	0	0	0	0	0	0	0	2	1	3	3	1	0	1	4	1	1	1	0	0	1	1	2	1	0
ETPLYYAENMTK	[10]	30019390	NP_831021.1	BC1237	TrpB	tryptophan synthase subunit beta	0	0	0	0	0	0	3	0	0	0	0	0	0	1	0	3	1	2	0	0	0	0	0	1	0	0	0	0	0	0	0	0	1	2	2	7
AIATLPSREGLLSMLLSVLQAPIR	[14]	30018369	NP_830000.1	BC0119	RplJ	50S ribosomal protein L10	0	0	0	0	0	0	0	0	0	0	0	0	0	0	0	0	0	0	2	2	2	1	1	0	0	1	2	2	1	2	2	1	2	2	0	0
IIELMAEVDAYIPTPER	[5]	30018378	NP_830009.1	BC0129	Tuf	elongation factor Tu	11	1	0	0	0	0	0	0	0	0	5	3	0	0	0	0	0	0	0	1	0	0	0	0	0	0	0	0	0	0	0	0	0	0	0	2
GVTVAMTLEEALQAVKEMLQDVK	[6]	30018542	NP_830173.1	BC0334	purD	phosphoribosylamine--glycine ligase	0	0	0	0	0	0	0	0	0	0	0	0	0	0	0	0	0	0	2	0	0	1	4	1	0	0	4	3	1	1	2	1	3	1	0	0
MNYAYPDEK	[1]	30019390	NP_831021.1	BC1237	TrpB	tryptophan synthase subunit beta	0	0	0	0	0	0	3	0	0	0	0	0	0	3	0	1	4	8	0	0	0	0	0	0	0	0	0	0	0	0	0	0	0	1	2	2
LLNDPQLLVMEA	[10]	30022059	NP_833690.1	BC3971	PdhC	branched-chain alpha-keto acid dehydrogenase subunit E2	21	0	0	0	0	0	0	0	0	4	0	0	0	0	0	0	0	0	0	0	0	0	0	0	0	0	0	0	0	0	0	0	0	0	0	0
VMTDPIADMLTR	[2]	30018394	NP_830025.1	BC0145	RpsH	30S ribosomal protein S8	1	1	1	1	1	1	1	1	2	2	3	2	0	2	1	0	0	1	0	0	0	2	0	0	1	0	1	0	0	0	0	0	0	0	0	0
GMWLFYEHPETTFYGIK	[2]	30022446	NP_834077.1	#N/A	#N/A	bifunctional acetaldehyde-CoA/alcohol dehydrogenase	0	0	0	0	0	0	0	0	0	0	0	0	1	0	0	0	0	0	2	3	4	2	2	2	0	2	0	0	1	2	1	0	1	0	1	1
CDMVDDEELLELVEMEVRDLLSEYGFPGDDIPVIK	[15],	30018378	NP_830009.1	BC0129	Tuf	elongation factor Tu	0	0	0	0	0	0	0	0	0	0	0	0	0	0	0	0	0	0	8	8	9	0	0	0	0	0	0	0	0	0	1	0	0	0	0	0
AFIVTDPGMVEHGYVDTVAHYLNK	[9]	30022446	NP_834077.1	#N/A	#N/A	bifunctional acetaldehyde-CoA/alcohol dehydrogenase	0	0	0	0	0	0	0	0	0	0	0	0	0	0	0	0	0	0	3	5	5	3	4	3	0	0	1	0	2	0	0	0	0	0	0	0
WAGMCGEMAGDSLAIPLLLGLGLDEFSMSATSILPAR	[28],	30022135	NP_833766.1	BC4048	PtsA	phosphoenolpyruvate-protein phosphotransferase	0	0	0	0	0	0	0	0	0	0	0	0	0	0	0	0	0	0	3	0	0	2	0	3	5	1	2	0	2	0	1	3	1	1	3	0
GMMTTIHSYTNDQQILDLPHK	[2], [3]	30023174	NP_834805.1	BC5140	GapA2	glyceraldehyde-3-phosphate dehydrogenase	0	0	0	0	0	0	0	0	0	0	0	0	1	0	0	0	0	0	2	1	4	1	0	2	1	2	1	1	2	1	2	0	1	1	0	4
FGGQVMDTMGIENFISVK	[9]	30018584	NP_830215.1	BC0376	AhpF	Alkyl hydroperoxide reductase subunit F	0	0	0	0	0	0	8	0	2	0	0	0	0	1	1	5	5	3	0	0	0	0	0	0	0	0	0	0	0	0	0	0	0	0	0	2
GTDKKPAIVLDLDETVLDNSPHQAMSVK	[25]	30022589	NP_834220.1	BC4511	LppC	acid phosphatase	3	0	1	0	0	0	0	0	0	2	1	0	0	0	0	0	0	0	2	3	3	2	0	2	0	0	0	2	2	2	2	0	0	0	0	0
NMTTNDFAEITTDRPEK	[2]	30018383	NP_830014.1	BC0134	RplB	50S ribosomal protein L2	0	0	0	0	0	0	0	0	0	0	0	0	0	0	0	0	0	0	2	7	0	1	2	2	3	0	2	0	2	1	1	1	3	0	0	0
INTNINSMR	[8]	30019805	NP_831436.1	BC1659	FlaC	flagellin	0	0	0	15	0	0	0	0	0	0	0	0	0	0	0	12	0	0	0	0	0	0	0	0	0	0	0	0	0	0	0	0	0	0	0	0
KADEAFGPVAQEMVAAMNEGDVLVLENVR	[17]	-	AE016877_ATCC14579_4_pos5042550@5042119	#N/A	#N/A	Phosphoglycerate kinase,	0	0	0	0	0	0	0	0	0	0	0	0	0	0	0	0	0	0	3	2	3	1	1	4	0	0	1	1	1	2	2	0	2	3	0	1
TSHSAIMAR	[7]	30022135	NP_833766.1	BC4048	PtsA	phosphoenolpyruvate-protein phosphotransferase	0	0	0	0	0	0	0	0	0	0	0	0	0	0	0	0	0	0	2	2	1	2	2	2	1	2	1	2	2	1	2	1	2	1	0	2
MGNGPDASELSDKDPYDVLVVGGGPAGASAAIYAAR	[1]	30018584	NP_830215.1	BC0376	AhpF	Alkyl hydroperoxide reductase subunit F	0	0	0	0	0	0	0	0	0	0	0	0	0	0	0	0	0	0	0	0	0	2	1	2	0	2	1	0	0	0	2	2	2	3	7	4
YVPETLMQSVLELEEAYKEAMQDEAFQK	[21]	30019390	NP_831021.1	BC1237	TrpB	tryptophan synthase subunit beta	0	0	0	0	0	0	0	0	0	0	0	0	0	0	0	0	0	0	0	0	0	0	0	0	0	0	0	0	0	0	0	2	0	1	11	14
RLTQMGIYPAVDPLASTSR	[5]	30023337	NP_834968.1	BC5306	AtpD	F0F1 ATP synthase subunit beta	0	0	0	0	0	0	0	0	0	0	0	0	0	0	0	0	0	0	3	5	3	3	2	2	1	2	2	1	2	2	0	2	0	0	0	0
ASEMLLEEGFIVLPYTSDDVVLAR	[4]	30018908	NP_830539.1	BC0749	ThiG	thiazole synthase	0	0	0	0	0	0	0	0	0	0	0	0	0	0	0	0	0	0	2	2	1	1	0	3	0	2	1	0	1	0	3	1	3	1	1	8
MADPTIVEEVMGAVSIPVMAK	[1]	30018288	NP_829919.1	BC0015	PDX1	pyridoxine biosynthesis protein	0	0	0	0	0	0	0	0	0	0	0	0	0	0	0	0	0	0	4	3	2	3	2	2	0	4	2	3	1	0	1	1	1	1	0	0
HATAYLANMPNISR	[9]	30022446	NP_834077.1	#N/A	#N/A	bifunctional acetaldehyde-CoA/alcohol dehydrogenase	0	0	0	0	0	0	0	0	0	0	0	0	0	0	0	0	0	0	4	4	6	4	4	4	0	2	0	0	2	0	0	0	0	0	0	0
KSTPFAAQMAAETAAK	[9]	30018405	NP_830036.1	BC0157	RpsK	30S ribosomal protein S11	4	0	0	2	2	2	3	2	1	3	1	0	2	3	1	1	2	2	0	0	0	0	0	0	0	0	0	0	0	0	0	0	0	0	0	0
NVTVASTMGPGVR	[8]	161511215	NP_829999.2	BC0118	RplA	50S ribosomal protein L1	6	1	1	1	0	0	0	0	0	3	3	1	2	2	0	0	0	0	2	1	2	0	0	2	0	2	0	1	0	1	0	0	0	0	0	0
VVNPLGQPVDGLGPINTTNTRPIESPAPGVMDRK	[31]	161511197	NP_834970.2	BC5308	AtpA	F0F1 ATP synthase subunit alpha	0	0	0	0	0	0	0	0	0	0	0	0	0	0	0	0	0	0	2	3	3	2	1	3	1	1	1	3	1	3	2	1	1	0	1	3
GSVMNPVDHPHGGGEGR	[4]	30018383	NP_830014.1	BC0134	RplB	50S ribosomal protein L2	0	0	0	0	0	0	0	0	0	0	0	0	0	0	0	0	0	0	2	4	3	3	2	2	2	1	2	0	2	2	2	2	2	0	0	1
EIELEDAFENMGAK	[11]	30018515	NP_830146.1	BC0295	GroEL	chaperonin GroEL	0	0	0	0	0	0	0	0	1	0	0	0	0	0	0	0	0	1	2	1	2	2	0	2	1	2	2	1	2	2	2	2	2	2	2	2
MESHNHPSAIEPYQGAATGVGGIIR	[1]	30018537	NP_830168.1	BC0329	PurL	phosphoribosylformylglycinamidine synthase II	1	0	0	0	0	0	0	0	0	1	0	0	0	0	0	0	0	0	4	3	6	2	0	2	0	1	0	2	2	4	1	0	0	0	0	4
AEGEAMDLSHAVPFSPSPTK	[6]	30022937	NP_834568.1	BC4870	Ldh2	L-lactate dehydrogenase	0	0	0	0	0	0	0	0	0	0	0	0	0	0	0	0	0	0	2	2	2	2	2	3	2	2	3	2	1	2	3	0	2	1	0	3
AWHDSSETIGKIEYIMIGDPTR	[16]	30018585	NP_830216.1	BC0377	AhpC	Alkyl hydroperoxide reductase C22	0	0	0	2	0	0	3	1	2	0	0	0	1	2	1	3	2	2	0	0	0	0	0	0	1	2	1	0	0	0	2	1	0	4	3	1
TGEPFAPGANPMHGR	[12]	30018697	NP_830328.1	BC0491	-	formate acetyltransferase	0	0	1	0	1	0	0	1	0	0	0	0	0	0	0	0	0	0	2	3	3	1	4	3	3	4	4	0	2	0	0	0	0	1	0	1
AGMGYCGAQDLEFLR	[3],	30018286	NP_829917.1	BC0013	GuaB	inositol-5-monophosphate dehydrogenase	0	1	1	2	2	3	2	1	3	1	1	1	2	4	2	2	3	3	0	0	0	0	0	0	0	0	0	0	0	0	0	0	0	0	0	0
DVFSMGARPVALLNSLR	[5]	30018537	NP_830168.1	BC0329	PurL	phosphoribosylformylglycinamidine synthase II	0	0	0	0	0	0	0	0	0	0	0	0	0	0	0	0	0	0	4	5	7	4	2	1	0	2	0	1	2	4	0	1	1	0	0	0
AASTDEMLDTAIQTGMDAGLIGLGDTVVITAGVPVAETGTTNLMK	[7]	30022674	NP_834305.1	BC4599	PykI	pyruvate kinase	0	0	0	0	0	0	0	0	0	0	0	0	0	0	0	0	0	0	1	2	1	3	5	4	1	1	0	0	0	0	3	0	0	0	0	14
MKQSVSAEQIELK	[1]	30023259	NP_834890.1	BC5227	ThiC	thiamine biosynthesis protein ThiC	0	0	0	0	2	0	0	0	0	0	0	0	0	0	0	0	0	0	2	3	1	4	4	4	2	2	2	0	0	1	2	2	1	1	0	2
IMFEIAGVSEEVAR	[2]	30018387	NP_830018.1	BC0138	RplP	50S ribosomal protein L16	4	1	2	2	1	2	0	1	1	6	5	3	1	2	1	1	0	0	0	0	2	0	0	0	0	0	0	0	0	0	0	0	0	0	0	0
DMILDEVAEFVLGK	[2]	-	AE016877_ATCC14579_5_pos5297186@5296971	#N/A	#N/A	Iron compound ABC transporter, iron compound-binding protein,	30	0	0	0	0	0	0	0	0	0	0	1	0	0	0	0	0	0	0	0	0	0	0	0	0	0	0	0	0	0	0	0	0	0	0	4
FSVLTPVGLLPIAVSGLNIEEMMK	[22], [23]	30022940	NP_834571.1	BC4898	Pgi	glucose-6-phosphate isomerase	0	0	0	0	0	0	0	0	0	0	0	0	0	0	0	0	0	0	2	2	4	2	1	2	0	1	1	0	2	0	0	1	1	2	0	15
MILDADIKTQLSQYLQLMENDILLK	[1]	30018584	NP_830215.1	BC0376	AhpF	Alkyl hydroperoxide reductase subunit F	0	0	0	0	0	0	0	0	0	0	0	0	0	0	0	0	0	0	0	0	0	3	3	0	1	0	0	0	0	0	2	6	0	3	10	8
AMLEDIAILTGGEVITEELGRDLK	[2]	30018515	NP_830146.1	BC0295	GroEL	chaperonin GroEL	0	0	0	0	0	0	0	0	0	0	0	0	0	0	0	0	0	0	2	1	1	7	8	2	0	0	0	0	3	0	0	0	0	0	4	8
GSSAMPHKR	[5]	30018533	NP_830164.1	BC0325	AdSL	adenylosuccinate lyase	0	0	0	0	0	0	0	0	0	0	0	0	0	0	0	0	0	0	2	2	2	2	2	2	2	2	2	2	2	2	2	2	2	2	2	2
QLMNHDGVALVLATGGAGMVK	[19]	30022446	NP_834077.1	#N/A	#N/A	bifunctional acetaldehyde-CoA/alcohol dehydrogenase	0	0	0	0	0	0	0	0	0	0	0	0	0	0	0	0	0	0	4	4	8	4	2	2	0	2	1	2	2	2	1	0	2	0	0	0
QLPTPMMNIINGGSHADNNVDFQEFMILPVGAPTFK	[6]	30023172	NP_834803.1	BC5135	Eno	phosphopyruvate hydratase	0	0	0	0	0	0	0	0	0	0	0	0	0	0	0	0	0	0	2	4	6	2	1	2	1	2	3	2	0	2	2	1	2	1	1	3
MKAVVVNK	[1]	30020354	NP_831985.1	BC2220	AdhA2	alcohol dehydrogenase	0	0	0	0	0	0	0	0	0	0	0	0	0	0	0	0	0	0	2	2	2	2	2	2	2	2	2	2	3	2	2	2	2	2	2	2
QLVNHGHIMVDGAR	[9]	30022730	NP_834361.1	BC4655	rpsD	30S ribosomal protein S4	1	0	1	1	0	1	0	0	0	1	1	0	0	0	1	0	0	0	2	2	4	2	1	2	1	2	2	2	2	1	2	1	0	2	2	0
TGSADLLEELGVNISSTPSEIDYLLEHVGIAFLFAPAMHPALTR	[38]	30019387	NP_831018.1	BC1234	TrpD	anthranilate phosphoribosyltransferase	0	0	0	0	0	0	0	0	0	0	0	0	0	0	0	0	0	0	0	0	1	2	2	2	0	1	2	0	0	0	0	5	1	7	10	5
LIDIVSPTPQTVDSLMR	[16]	30018379	NP_830010.1	BC0130	RpsJ	30S ribosomal protein S10	3	1	1	1	3	2	2	1	3	2	3	1	3	3	1	3	2	3	0	0	0	0	0	0	0	0	0	0	0	0	0	0	0	0	0	0
YKELQDIIAILGMDELSEEDKLVVHR	[13]	30023337	NP_834968.1	BC5306	AtpD	F0F1 ATP synthase subunit beta	0	0	0	0	0	0	0	2	0	0	1	0	0	0	0	0	0	0	3	2	3	2	2	3	0	2	2	3	2	2	3	1	2	1	1	2
AILPANINHPEAEPMIIGR	[15]	30023259	NP_834890.1	BC5227	ThiC	thiamine biosynthesis protein ThiC	0	0	0	0	0	0	0	0	0	0	0	0	0	0	0	0	0	0	4	3	1	6	5	2	4	4	2	1	0	1	2	1	2	0	0	1
FGSPLITNDGVTIAKEIELEDAFENMGAK	[26]	30018515	NP_830146.1	BC0295	GroEL	chaperonin GroEL	0	0	0	0	0	0	0	0	0	0	0	0	0	0	0	0	0	0	5	2	3	6	5	3	0	0	1	0	2	0	0	1	0	0	2	9
NVTAGANPMGLRK	[9]	30018515	NP_830146.1	BC0295	GroEL	chaperonin GroEL	0	0	0	5	2	2	1	3	7	0	1	0	0	2	3	0	9	5	0	0	0	0	0	0	0	0	0	0	0	0	0	0	0	0	0	0
TMATGIAGLSVVADSLSAIK	[2]	30018697	NP_830328.1	BC0491	-	formate acetyltransferase	0	1	0	1	1	1	0	0	0	1	1	1	0	0	0	0	0	0	1	3	6	2	5	4	0	4	2	0	2	1	0	0	0	1	1	1
STPFAAQMAAETAAK	[8]	30018405	NP_830036.1	BC0157	RpsK	30S ribosomal protein S11	4	0	2	2	2	2	4	2	2	3	3	0	4	3	2	2	1	2	0	0	0	0	0	0	0	0	0	0	0	0	0	0	0	0	0	0
MADAILEAK	[1]	30021915	NP_833546.1	BC3825	RpsB	30S ribosomal protein S2	11	4	3	0	0	1	0	0	0	4	6	3	0	2	0	0	0	0	2	0	2	0	0	0	0	0	0	1	0	1	0	0	0	0	0	0
NMITGAAQMDGGILVVSAADGPMPQTR	[2]	30018378	NP_830009.1	BC0129	Tuf	elongation factor Tu	0	0	0	0	0	0	0	0	0	0	0	0	0	0	0	0	0	0	0	6	10	3	1	1	0	1	0	2	3	1	1	0	2	0	1	8
TAAEAVANVNEGDILVTTSTDKDMIPAIEK	[24]	30022674	NP_834305.1	BC4599	PykI	pyruvate kinase	0	0	0	0	0	0	0	0	0	0	0	0	0	0	0	0	0	0	2	3	4	4	3	3	0	3	1	2	1	2	2	2	2	0	2	5
VTQIMGPVVDVK	[5]	30023337	NP_834968.1	BC5306	AtpD	F0F1 ATP synthase subunit beta	1	3	1	2	2	1	0	2	0	2	2	1	2	0	0	0	0	0	2	2	2	0	0	1	1	3	0	3	2	2	2	0	2	0	0	0
SLGSNTPINMIR	[10]	30018397	NP_830028.1	BC0148	RpsE	30S ribosomal protein S5	4	4	2	2	1	0	2	1	0	3	0	4	2	2	0	2	0	0	1	2	2	0	0	1	0	2	0	0	2	0	2	0	0	0	0	0
TTDVTGIIQLPEGTEMVMPGDNIEMTIELIAPIAIEEGTKFSIR	[25]	30018378	NP_830009.1	BC0129	Tuf	elongation factor Tu	0	0	0	0	0	0	0	0	0	0	0	0	0	0	0	0	0	0	3	4	1	3	4	5	0	0	7	1	7	4	1	0	0	0	0	1
CSPVILEPMMK	[10],	30018377	NP_830008.1	BC0128	FusA	elongation factor G	4	0	0	0	0	0	0	0	0	0	0	0	0	0	0	0	0	0	6	3	8	2	3	4	2	2	1	2	2	2	1	0	0	0	0	0
CDMVDDEELLELVEMEVRDLLSEYGFPGDDIPVIK	[3], [15],	30018378	NP_830009.1	BC0129	Tuf	elongation factor Tu	0	0	0	0	0	0	0	0	0	0	0	0	0	0	0	0	0	0	15	12	12	1	2	1	0	0	0	0	0	0	0	0	0	0	0	0
SALGHNLTANPNMK	[13]	30018972	NP_830603.1	BC0813	EntC	enterotoxin / cell-wall binding protein	0	0	0	0	0	0	0	12	0	0	0	0	10	0	0	21	1	0	0	0	0	0	0	0	0	0	0	0	0	0	0	0	0	0	0	0
LVVWNGPMGVFEMTPFAEGTK	[8]	-	AE016877_ATCC14579_6_pos5042197@5041349	#N/A	#N/A	Phosphoglycerate kinase,	0	1	1	3	1	2	3	0	0	0	3	2	2	0	0	0	0	0	2	1	2	3	0	2	2	0	1	2	1	0	2	0	1	2	1	4
NMFALLGKPGFEELKAELEER	[2]	30022940	NP_834571.1	BC4898	Pgi	glucose-6-phosphate isomerase	0	0	0	0	0	0	0	0	0	0	0	0	0	0	0	0	0	0	2	2	1	3	3	5	1	4	4	1	1	3	5	3	2	0	1	4
GMMTTIHSYTNDQQILDLPHK	[2]	30023174	NP_834805.1	BC5140	GapA2	glyceraldehyde-3-phosphate dehydrogenase	0	0	0	0	0	0	0	0	0	0	0	0	0	0	0	0	0	0	4	3	4	1	0	2	1	6	4	3	2	3	3	2	2	5	0	0
TIEMLVNYEPALQYFAEWWK	[4]	30022940	NP_834571.1	BC4898	Pgi	glucose-6-phosphate isomerase	0	0	0	0	0	0	0	0	0	0	0	0	0	0	0	0	0	0	4	2	6	3	2	7	0	5	1	2	2	0	1	1	0	3	0	7
MPSAVGYQPTLATEMGQLQER	[1]	30023337	NP_834968.1	BC5306	AtpD	F0F1 ATP synthase subunit beta	0	1	0	0	0	0	0	0	0	0	0	0	0	0	0	0	0	0	2	5	6	4	2	3	2	5	2	2	2	2	2	0	2	0	0	4
SALQNAASVAAMFLTTEAVVADKPEPNAPAMPDMGGMGMGGMGGMM	[34]	30018515	NP_830146.1	BC0295	GroEL	chaperonin GroEL	0	0	0	0	2	1	1	1	1	1	2	1	1	0	0	3	1	2	3	0	0	4	1	2	3	0	0	2	1	2	1	3	2	0	4	1
AALVDGSYHDVDSSEMAFK	[16]	30018377	NP_830008.1	BC0128	FusA	elongation factor G	2	0	0	0	0	0	0	0	0	0	0	0	0	0	0	0	0	0	5	3	8	2	3	2	1	2	2	2	2	1	2	2	2	2	0	3
QVGVPYIVVFLNKCDMVDDEELLELVEMEVR	[16],	30018378	NP_830009.1	BC0129	Tuf	elongation factor Tu	0	0	0	0	0	0	0	0	0	0	0	0	0	0	0	0	0	0	18	17	11	0	0	0	0	0	0	0	0	0	0	0	0	0	0	0
RGMMTTIHSYTNDQQILDLPHK	[4]	30023174	NP_834805.1	BC5140	GapA2	glyceraldehyde-3-phosphate dehydrogenase	0	3	1	0	3	0	2	0	3	1	1	3	0	2	0	0	1	3	0	0	3	0	0	2	1	2	2	3	2	0	1	3	2	2	1	0
VITLDLHAPQIQGFFDIPIDHLMGVPILSDYFETK	[23]	30018321	NP_829952.1	BC0055	Prs	ribose-phosphate pyrophosphokinase	0	2	1	0	0	1	0	1	1	0	0	3	0	2	1	0	0	0	3	0	0	2	3	4	1	0	3	2	2	4	3	2	2	2	2	0
TVAMSSTDGLVR	[4]	30023337	NP_834968.1	BC5306	AtpD	F0F1 ATP synthase subunit beta	0	16	2	2	3	1	0	2	0	3	2	3	2	0	0	0	0	0	2	3	4	0	0	0	0	0	1	0	0	1	0	0	0	0	0	0
MNYAYPDEKGHYGIYGGR	[1]	30019390	NP_831021.1	BC1237	TrpB	tryptophan synthase subunit beta	0	0	0	0	0	0	0	0	0	0	0	0	0	0	0	0	1	0	0	0	1	2	4	4	3	0	5	0	0	0	1	2	2	8	0	14
WAGMCGEMAGDSLAIPLLLGLGLDEFSMSATSILPAR	[8], [28],	30022135	NP_833766.1	BC4048	PtsA	phosphoenolpyruvate-protein phosphotransferase	0	0	0	0	0	0	0	0	0	0	0	0	0	0	0	0	0	0	1	2	0	4	1	5	2	1	1	3	2	0	9	4	0	6	4	3
VVPVVQTCSLDKVQNVFEEMEQGR	[20],	30020354	NP_831985.1	BC2220	AdhA2	alcohol dehydrogenase	0	0	0	0	0	0	0	0	0	0	0	0	0	0	0	0	0	0	5	5	3	2	3	4	0	4	3	4	4	2	2	2	2	0	0	4
VVNEMQEVKK	[5]	30022446	NP_834077.1	#N/A	#N/A	bifunctional acetaldehyde-CoA/alcohol dehydrogenase	0	0	0	0	0	0	0	0	0	0	0	0	0	0	0	0	0	0	2	3	3	3	2	4	3	3	4	3	2	3	3	2	2	2	3	2
SALQNAASVAAMFLTTEAVVADKPEPNAPAMPDMGGMGMGGMGGMM	[42]	30018515	NP_830146.1	BC0295	GroEL	chaperonin GroEL	0	1	0	3	1	1	1	2	4	1	1	1	6	3	1	2	3	3	0	0	0	2	1	0	0	2	4	0	0	0	1	1	1	3	1	0
IEESDMYLYPDLDTWVIFPWTAEK	[6]	-	AE016877_ATCC14579_4_pos3670539@3669373	#N/A	#N/A	Glutamine synthetase, type I,	0	0	0	0	0	0	0	0	0	0	1	2	0	0	0	0	0	0	4	8	8	2	2	2	0	0	0	4	4	3	2	0	0	0	2	6
MQQLIAEITK	[1]	30021928	NP_833559.1	BC3838	RplS	50S ribosomal protein L19	3	3	2	1	0	1	0	1	2	4	4	2	1	2	0	0	0	1	2	2	2	0	1	2	1	0	1	3	2	4	1	1	2	0	0	0
INTNINSMR	[8]	30019803	NP_831434.1	BC1657	FlaA	flagellin	3	3	0	0	3	0	9	4	0	4	9	0	12	3	0	0	1	0	0	0	0	0	0	0	0	0	0	0	0	0	0	0	0	0	0	0
IVCTIGPASESIEKLEQLIEAGMNVAR	[23],	30022674	NP_834305.1	BC4599	PykI	pyruvate kinase	0	0	0	0	0	0	0	0	0	0	0	0	0	0	0	0	0	0	3	6	4	4	2	6	1	4	2	2	1	2	3	3	4	0	0	5
DMLLPVAQVLQK	[2]	30019387	NP_831018.1	BC1234	TrpD	anthranilate phosphoribosyltransferase	0	0	0	0	0	0	0	0	0	0	0	0	0	0	0	0	0	0	0	0	0	0	0	0	0	0	0	0	0	0	0	8	1	0	18	25
MNVFYNLEGIGDTLIVALQDITLENR	[1]	30022764	NP_834395.1	BC4689	YtpR	tRNA-binding domain-containing protein	0	0	0	0	0	0	0	0	0	0	0	0	0	0	0	0	0	0	2	0	0	0	0	1	2	4	4	3	2	2	8	1	4	7	8	4
HMNPCGVGVGTDIHEAYTR	[2],	30018541	NP_830172.1	BC0333	PurH	bifunctional phosphoribosylaminoimidazolecarboxamide formyltransferase/IMP cyclohydrolase	0	0	0	0	0	0	0	0	0	0	0	0	0	0	0	0	0	0	4	6	4	3	4	3	3	2	3	3	2	4	3	1	2	2	2	2
MWTYDSEEAAIEDALR	[1]	30022246	NP_833877.1	BC4162	Ldh	leucine dehydrogenase	0	0	0	0	0	0	0	0	0	0	0	0	0	0	0	0	0	0	5	4	5	2	2	3	1	2	4	3	2	3	3	3	3	2	2	4
ALIGNMVEGVTEGFAR	[6]	30018395	NP_830026.1	BC0146	RplF	50S ribosomal protein L6	2	1	2	2	2	1	1	1	1	3	3	0	2	2	1	1	1	1	2	2	2	2	0	2	2	1	2	2	2	2	2	0	2	1	0	0
SGFVMGEGSGILILEELEHALAR	[5]	30019329	NP_830960.1	BC1174	fabF	3-oxoacyl-(acyl carrier protein) synthase II	0	0	0	0	0	0	0	0	0	0	0	0	0	0	0	0	0	0	6	6	6	3	3	4	1	2	2	4	2	4	1	3	0	0	3	4
LQANAHPIQLPIGAEDEFNGIIDLVEECAYMYGNDLGTDIQR	[31],	30018377	NP_830008.1	BC0128	FusA	elongation factor G	1	0	0	0	0	0	0	0	0	0	0	0	0	0	0	0	0	0	6	9	10	3	2	5	0	4	0	2	2	1	4	1	0	0	0	5
QLPTPMMNIINGGSHADNNVDFQEFMILPVGAPTFK	[6], [7]	30023172	NP_834803.1	BC5135	Eno	phosphopyruvate hydratase	0	0	0	1	0	0	0	0	0	1	0	0	0	0	0	0	0	0	5	4	5	5	4	4	1	4	2	2	4	2	7	1	3	0	1	0
AMIELDGTPNK	[2]	30023172	NP_834803.1	BC5135	Eno	phosphopyruvate hydratase	0	7	3	5	4	4	3	2	3	8	4	4	7	0	2	0	1	1	0	0	0	0	0	0	0	0	0	0	0	0	0	0	0	0	0	0
VVNPLGQPVDGLGPINTTNTRPIESPAPGVMDR	[31]	161511197	NP_834970.2	BC5308	AtpA	F0F1 ATP synthase subunit alpha	0	1	0	0	0	0	0	0	0	0	0	0	0	0	0	0	0	0	7	6	5	4	3	2	3	1	2	3	2	3	3	3	4	0	2	4
MIVTTTSGIQGK	[1]	30019167	NP_830798.1	BC1012	-	hypothetical protein BC1012	0	0	0	0	0	0	10	0	3	0	0	0	0	10	0	11	9	15	0	0	0	0	0	0	0	0	0	0	0	0	0	0	0	0	0	0
MIDTLVNNGQQALQALESFTQEEIDNIVHEMALAGVDQHMPLAK	[1], [40]	30022446	NP_834077.1	#N/A	#N/A	bifunctional acetaldehyde-CoA/alcohol dehydrogenase	0	0	0	0	0	0	0	0	0	0	0	0	0	0	0	0	0	0	3	6	8	5	0	6	0	4	3	0	6	4	0	2	3	2	5	1
WAGMCGEMAGDSLAIPLLLGLGLDEFSMSATSILPAR	[8],	30022135	NP_833766.1	BC4048	PtsA	phosphoenolpyruvate-protein phosphotransferase	0	0	0	0	0	0	0	0	0	0	0	0	0	0	0	0	0	0	2	1	0	5	3	2	7	3	5	5	2	1	5	4	4	5	5	0
TTDVTGIIQLPEGTEMVMPGDNIEMTIELIAPIAIEEGTK	[16], [18], [25]	30018378	NP_830009.1	BC0129	Tuf	elongation factor Tu	0	0	0	0	0	0	0	0	0	0	0	0	0	0	0	0	0	0	2	9	19	0	0	4	0	1	0	0	0	1	1	0	0	0	0	22
TVGIIHEDSHEEIIEIAEPVGVVAGVTPVTNPTSTTMFK	[37]	30022446	NP_834077.1	#N/A	#N/A	bifunctional acetaldehyde-CoA/alcohol dehydrogenase	0	1	0	0	0	0	0	0	0	1	0	0	0	0	0	0	0	0	3	8	11	3	4	6	0	6	0	2	3	3	2	0	0	0	0	6
SKADQDKMGTALSK	[8]	30018377	NP_830008.1	BC0128	FusA	elongation factor G	0	0	0	0	0	0	0	0	0	0	0	0	0	0	0	0	0	0	5	4	3	4	5	3	3	2	3	4	4	4	4	4	4	2	2	1
AHASTAGIADYLPAVSGLLMEK	[20]	-	AE016877_ATCC14579_6_pos5042197@5041349	#N/A	#N/A	Phosphoglycerate kinase,	0	0	0	0	0	0	0	0	0	0	0	0	0	0	0	0	0	0	5	4	4	2	1	5	0	5	4	3	3	3	4	1	3	5	4	6
VSAGDDNVSKDMLALVDELATMSSK	[22]	30018584	NP_830215.1	BC0376	AhpF	Alkyl hydroperoxide reductase subunit F	0	0	0	0	0	0	0	0	0	0	0	0	0	0	0	0	0	0	0	0	0	4	3	3	2	2	2	0	0	0	0	7	3	3	14	20
MIDTLVNNGQQALQALESFTQEEIDNIVHEMALAGVDQHMPLAK	[31]	30022446	NP_834077.1	#N/A	#N/A	bifunctional acetaldehyde-CoA/alcohol dehydrogenase	0	4	3	0	1	0	0	1	0	1	0	0	0	0	0	0	0	0	1	2	1	4	4	4	4	4	2	2	4	5	3	4	5	1	1	2
IMQVPVGK	[2]	161511197	NP_834970.2	BC5308	AtpA	F0F1 ATP synthase subunit alpha	0	0	0	0	0	0	0	0	0	0	0	0	0	0	0	0	0	0	4	5	3	5	4	4	4	4	4	4	4	4	4	4	4	2	2	0
QVGVPYIVVFLNKCDMVDDEELLELVEMEVR	[28],	30018378	NP_830009.1	BC0129	Tuf	elongation factor Tu	0	0	0	0	0	0	0	0	0	0	0	0	0	0	0	0	0	0	13	11	19	1	1	2	0	0	4	2	2	3	1	0	0	2	2	2
AGMGYCGAQDLEFLRENAQFIR	[3],	30018286	NP_829917.1	BC0013	GuaB	inositol-5-monophosphate dehydrogenase	0	0	0	0	0	0	0	0	0	0	0	0	0	0	0	0	0	0	4	5	6	5	5	4	0	2	4	1	2	3	4	5	2	0	8	6
MAEQACESYGYEMDKELSR	[1],	30018697	NP_830328.1	BC0491	-	formate acetyltransferase	0	0	0	0	0	0	0	0	0	0	0	0	0	0	0	0	0	0	4	5	6	5	6	2	1	4	4	3	4	3	3	3	3	3	4	4
SLVILESMEFPEPVISVAIEPK	[8]	30018377	NP_830008.1	BC0128	FusA	elongation factor G	1	0	0	0	0	0	0	0	0	0	0	0	0	0	0	0	0	0	6	13	18	2	3	3	0	3	0	6	5	2	2	0	1	0	1	2
IGVLTSGGDSPGMNAAIR	[13]	30022675	NP_834306.1	BC4600	Pfk	6-phosphofructokinase	2	3	2	1	1	2	1	2	2	2	2	3	2	2	2	1	0	2	4	3	4	2	3	3	0	2	2	2	2	3	2	0	2	2	0	2
DLEEAFMFGAEGK	[7]	30020354	NP_831985.1	BC2220	AdhA2	alcohol dehydrogenase	0	5	2	0	0	0	0	0	0	3	4	5	1	0	0	0	0	0	2	4	5	3	4	4	0	3	3	4	2	4	2	2	2	0	0	6
AVVQMAISSLSYSELEAIEHIFEELNGTEGLLVASK	[5]	30021916	NP_833547.1	BC3826	CodY	transcriptional repressor CodY	0	0	0	0	0	0	0	0	0	0	0	0	0	0	0	0	0	0	5	3	3	4	3	6	1	5	2	5	3	1	6	3	6	8	1	5
TPDYNELFSGDPTWVTESIGGMALDGRPLVTK	[22]	30018697	NP_830328.1	BC0491	-	formate acetyltransferase	0	0	0	0	0	0	0	0	0	0	0	0	0	0	0	0	0	0	3	6	9	4	9	4	2	11	2	5	5	3	1	0	0	0	0	6
NPQTGEEMQIAASK	[8]	30021822	NP_833453.1	BC3728	Hup3	DNA-binding protein HU	0	0	0	0	0	0	29	0	0	0	0	0	0	12	0	12	7	11	0	0	0	0	0	0	0	0	0	0	0	0	0	0	0	0	0	0
GTFIIDPDGVIQSMEINADGIGR	[14]	30018585	NP_830216.1	BC0377	AhpC	Alkyl hydroperoxide reductase C22	0	0	0	5	0	0	10	3	5	0	0	0	1	5	0	7	7	20	0	0	0	0	0	0	0	2	0	0	0	0	0	0	0	6	1	0
VMVICENPK	[2],	30018403	NP_830034.1	#N/A	#N/A	50S ribosomal protein L36	0	0	0	3	5	10	17	2	1	0	0	0	5	9	4	9	3	4	0	0	0	0	0	0	0	0	0	0	0	0	0	0	0	0	0	0
YKQSMDGTMQDIKK	[5]	30020129	NP_831760.1	BC1991	TgC	putative murein endopeptidase	0	0	0	4	4	6	1	4	0	4	0	0	11	1	6	16	12	4	0	0	0	0	0	0	0	0	0	0	0	0	0	0	0	0	0	0
MIDTLVNNGQQALQALESFTQEEIDNIVHEMALAGVDQHMPLAK	[40]	30022446	NP_834077.1	#N/A	#N/A	bifunctional acetaldehyde-CoA/alcohol dehydrogenase	0	1	2	0	0	0	0	0	0	1	0	1	1	0	0	0	0	0	7	4	5	6	4	3	4	2	4	4	5	3	4	3	5	1	2	1
SLNINMSIAGQGVDKEQFEEVVGVLAER	[6]	30022446	NP_834077.1	#N/A	#N/A	bifunctional acetaldehyde-CoA/alcohol dehydrogenase	0	0	0	0	0	0	0	0	0	0	0	0	0	0	0	0	0	0	4	6	9	5	5	5	0	4	2	4	5	4	4	4	3	3	3	4
EVGADMTINPISQGPADKIVQEK	[6]	30020354	NP_831985.1	BC2220	AdhA2	alcohol dehydrogenase	0	0	0	0	0	0	0	0	0	0	0	0	0	0	0	0	0	0	6	8	6	5	8	4	3	1	7	4	4	4	2	2	2	0	0	11
EVQMPFVLMTYLNPVLAFGK	[9]	30019391	NP_831022.1	BC1238	TrpA	tryptophan synthase subunit alpha	0	0	0	0	0	0	0	0	2	0	0	0	0	2	0	2	1	2	0	0	0	0	0	0	0	0	0	0	0	0	0	3	1	13	15	36
DVANPPENLPVIFVEDTLSALQMLAK	[23]	30018495	NP_830126.1	#N/A	#N/A	UDP-N-acetylmuramoylalanyl-D-glutamyl-2,6-diaminopimelate--D-alanyl-D- alanyl ligase	0	0	0	0	0	0	0	0	0	0	0	0	0	0	0	0	0	0	0	2	0	4	10	9	6	7	5	5	4	2	5	7	5	2	4	4
VALTGLTMAEHFRDEQGQDVLLFIDNIFR	[8]	30023337	NP_834968.1	BC5306	AtpD	F0F1 ATP synthase subunit beta	0	2	0	0	0	0	0	2	1	1	1	2	2	0	0	0	1	0	9	9	9	5	4	2	0	5	5	3	3	2	3	2	3	2	1	3
KAMLEDIAILTGGEVITEELGR	[3]	30018515	NP_830146.1	BC0295	GroEL	chaperonin GroEL	0	0	0	0	0	0	0	0	0	0	0	0	0	0	0	0	0	0	9	4	8	4	4	3	2	7	3	4	7	4	3	4	2	2	5	7
SALQNAASVAAMFLTTEAVVADKPEPNAPAMPDMGGMGMGGMGGMM	[37]	30018515	NP_830146.1	BC0295	GroEL	chaperonin GroEL	0	1	0	3	2	4	4	3	1	3	5	2	3	4	6	2	2	5	2	0	0	0	2	0	2	3	5	1	3	1	4	1	2	1	5	0
GMMTTIHSYTNDQQILDLPHKDLR	[3]	30023174	NP_834805.1	BC5140	GapA2	glyceraldehyde-3-phosphate dehydrogenase	0	1	1	0	0	0	0	0	0	1	0	0	0	0	0	0	0	0	5	7	5	3	4	6	7	1	5	5	4	5	3	7	4	4	1	4
SALQNAASVAAMFLTTEAVVADKPEPNAPAMPDMGGMGMGGMGGMM	[37], [39]	30018515	NP_830146.1	BC0295	GroEL	chaperonin GroEL	0	0	0	0	0	0	0	0	0	1	0	0	0	0	0	0	0	0	4	0	1	9	8	6	0	9	2	4	4	5	8	4	3	4	4	7
YMLGDYLDVDPR	[2]	30022937	NP_834568.1	BC4870	Ldh2	L-lactate dehydrogenase	0	0	0	0	0	0	0	0	0	0	0	0	0	0	0	0	1	0	6	6	4	4	4	6	1	6	5	5	4	4	7	4	6	0	2	9
AGENVFLGMDVASSEFYNKETGKYDLAGEGR	[9]	30023172	NP_834803.1	BC5135	Eno	phosphopyruvate hydratase	0	0	0	0	0	0	0	0	0	0	0	0	0	0	0	0	0	0	7	4	9	5	5	6	3	4	6	6	4	4	5	5	3	4	2	4
TTDVTGIIQLPEGTEMVMPGDNIEMTIELIAPIAIEEGTKFSIR	[18]	30018378	NP_830009.1	BC0129	Tuf	elongation factor Tu	0	0	0	0	0	0	0	0	0	0	0	0	0	0	0	0	0	0	7	11	4	7	14	4	0	0	7	4	7	9	2	3	1	0	4	3
HAGDIALWAGLADGAETILIPEEEYDMDDVIAR	[27]	30022675	NP_834306.1	BC4600	Pfk	6-phosphofructokinase	0	0	0	0	0	0	0	0	0	0	0	0	0	0	0	0	0	0	9	10	9	4	5	6	0	4	2	5	4	8	3	1	6	1	1	10
AVAQMQSELAK	[5]	30022491	NP_834122.1	BC4410	yajC	preprotein translocase subunit YajC	13	11	6	1	2	14	0	9	0	4	8	12	1	4	3	0	0	1	0	0	0	0	0	0	0	0	0	0	0	0	0	0	0	0	0	0
SMTVLELNDLVK	[2]	30018370	NP_830001.1	BC0120	RplL	50S ribosomal protein L7/L12	0	0	0	0	0	0	0	0	0	0	0	0	1	1	0	0	0	0	8	4	8	1	0	4	5	9	6	9	7	4	10	4	6	0	4	2
GMMTTIHSYTNDQQILDLPHK	[3]	30023174	NP_834805.1	BC5140	GapA2	glyceraldehyde-3-phosphate dehydrogenase	0	0	0	0	0	0	0	0	0	0	0	0	0	0	0	0	1	0	3	2	7	3	4	7	7	9	6	5	3	7	7	7	8	7	0	2
GILGYSEEPLVSIDYNGCTASSTIDALSTMVMEGNMVK	[32],	30023174	NP_834805.1	BC5140	GapA2	glyceraldehyde-3-phosphate dehydrogenase	0	0	0	0	0	0	0	0	0	0	0	0	0	0	0	0	0	0	3	5	9	4	4	8	2	10	2	4	2	4	8	2	8	4	4	13
QLPTPMMNIINGGSHADNNVDFQEFMILPVGAPTFK	[7]	30023172	NP_834803.1	BC5135	Eno	phosphopyruvate hydratase	0	0	0	0	0	0	0	0	0	1	0	0	0	0	0	0	0	0	5	6	4	5	10	7	1	9	1	3	6	4	7	5	6	8	6	3
RGMMTTIHSYTNDQQILDLPHK	[3]	30023174	NP_834805.1	BC5140	GapA2	glyceraldehyde-3-phosphate dehydrogenase	1	3	5	3	2	4	2	2	2	4	2	3	4	2	2	4	1	0	5	4	0	1	2	3	1	7	2	3	2	3	6	1	3	6	1	1
TGLTSAEMVDFYEELCKDFPIISIEDGLDENDWDGHK	[8],	30023172	NP_834803.1	BC5135	Eno	phosphopyruvate hydratase	1	4	3	2	2	3	1	1	3	2	1	2	4	2	3	1	1	2	2	8	14	3	1	4	0	5	0	3	2	2	3	1	2	3	3	5
LREELSEQMR	[9]	30018697	NP_830328.1	BC0491	-	formate acetyltransferase	0	7	12	2	17	6	1	12	6	0	11	14	7	0	3	0	2	2	0	0	0	0	0	0	0	0	0	0	0	0	0	0	0	0	0	0
CDMVDDEELLELVEMEVR	[3], [15],	30018378	NP_830009.1	BC0129	Tuf	elongation factor Tu	2	1	0	0	0	0	0	0	0	0	0	0	0	0	0	0	0	0	10	16	26	2	0	4	0	5	0	4	6	4	5	0	2	0	0	15
MHNASAIAGMAFANAFLGINHSLAHK	[1]	30022446	NP_834077.1	#N/A	#N/A	bifunctional acetaldehyde-CoA/alcohol dehydrogenase	0	3	3	0	3	1	0	3	0	3	0	2	2	0	2	0	0	0	6	6	8	7	6	6	2	3	5	4	6	6	3	4	4	1	2	2
ANAILMPHVVR	[6]	30022446	NP_834077.1	#N/A	#N/A	bifunctional acetaldehyde-CoA/alcohol dehydrogenase	0	0	0	0	0	0	0	0	0	0	0	0	0	0	0	0	0	0	7	7	10	8	8	7	5	6	7	5	6	6	6	2	4	4	1	6
QLMNHDGVALVLATGGAGMVK	[3]	30022446	NP_834077.1	#N/A	#N/A	bifunctional acetaldehyde-CoA/alcohol dehydrogenase	0	0	0	0	0	0	0	0	0	0	0	0	0	0	0	0	0	0	8	10	19	8	8	9	2	5	6	6	8	7	4	4	3	2	1	2
DLANGTLTEEEVQEIVDHFIMK	[21]	30018697	NP_830328.1	BC0491	-	formate acetyltransferase	0	0	0	0	0	0	0	0	0	0	0	0	0	0	0	0	0	0	7	5	11	11	9	10	0	11	9	5	8	3	4	3	2	5	5	7
VHIHAEHPGDAMNYGQK	[12]	30021944	NP_833575.1	BC3854	YloV	kinase related to hydroxyacetone kinase	9	14	4	5	7	1	6	4	0	6	1	11	18	1	18	4	8	2	0	0	0	0	0	0	0	0	0	0	0	0	0	0	0	0	0	0
NMITGAAQMDGGILVVSAADGPMPQTR	[23]	30018378	NP_830009.1	BC0129	Tuf	elongation factor Tu	0	0	0	0	0	0	0	0	0	0	0	0	0	0	0	0	0	0	12	10	18	6	4	7	1	4	2	7	7	10	8	0	5	0	4	16
IENQEGIDNIDSILEVSDGLMVAR	[21]	30022674	NP_834305.1	BC4599	PykI	pyruvate kinase	0	0	0	0	0	0	0	0	0	0	0	0	0	0	0	0	0	0	7	16	13	8	11	9	0	6	3	2	2	2	5	8	4	2	0	24
VNQIGTLTETFEAIEMAKR	[16]	30023172	NP_834803.1	BC5135	Eno	phosphopyruvate hydratase	0	0	0	0	0	0	0	0	0	0	0	0	0	0	0	0	0	0	7	9	9	7	7	7	0	8	5	8	7	8	9	7	6	5	6	7
AFIPYVMGGDGGLEK	[7]	30019391	NP_831022.1	BC1238	TrpA	tryptophan synthase subunit alpha	1	0	0	1	0	0	4	2	3	0	0	0	2	3	1	4	4	6	0	0	0	0	0	2	0	1	2	0	0	0	2	9	4	14	24	34
EMFAETDESVNKK	[2]	-	AE016877_ATCC14579_4_pos5041359@5040922	#N/A	#N/A	Triose phosphate isomerase,	0	0	8	8	2	1	21	3	12	0	1	6	1	4	0	14	19	21	0	0	1	0	0	0	0	0	0	0	0	0	1	0	0	2	0	0
SFKPDVIIALGGGSAMDAAK	[16]	30022446	NP_834077.1	#N/A	#N/A	bifunctional acetaldehyde-CoA/alcohol dehydrogenase	0	2	1	0	1	0	0	0	0	0	0	1	0	0	0	0	0	0	10	12	18	10	9	11	4	6	4	8	6	4	4	2	2	2	2	7
CDMVDDEELLELVEMEVRDLLSEYGFPGDDIPVIK	[3],	30018378	NP_830009.1	BC0129	Tuf	elongation factor Tu	0	0	0	0	0	0	0	0	0	0	0	0	0	0	0	0	0	0	28	26	21	8	8	9	4	2	5	8	4	6	0	4	1	0	0	0
AHASTAGIADYLPAVSGLLMEKELDVLGK	[20]	-	AE016877_ATCC14579_6_pos5042197@5041349	#N/A	#N/A	Phosphoglycerate kinase,	0	0	1	0	0	0	0	0	0	0	0	0	0	0	0	0	0	0	9	8	15	10	10	13	0	6	9	5	5	9	5	6	6	7	4	7
FSVLTPVGLLPIAVSGLNIEEMMK	[22]	30022940	NP_834571.1	BC4898	Pgi	glucose-6-phosphate isomerase	0	0	0	0	0	0	0	0	0	0	0	0	0	0	0	0	0	0	4	6	10	7	7	9	7	10	7	8	10	4	11	7	12	11	2	5
MIDTLVNNGQQALQALESFTQEEIDNIVHEMALAGVDQHMPLAK	[1]	30022446	NP_834077.1	#N/A	#N/A	bifunctional acetaldehyde-CoA/alcohol dehydrogenase	0	3	1	0	1	0	0	2	1	4	0	1	1	0	1	0	1	0	9	4	4	9	14	5	9	6	9	7	4	7	5	10	6	6	7	2
GMMTTIHSYTNDQQILDLPHKDLR	[2]	30023174	NP_834805.1	BC5140	GapA2	glyceraldehyde-3-phosphate dehydrogenase	0	0	0	0	0	0	0	0	0	1	0	0	0	0	0	0	0	0	8	5	8	7	6	8	6	12	10	9	7	8	11	9	8	13	0	5
EVQMPFVLMTYLNPVLAFGK	[4]	30019391	NP_831022.1	BC1238	TrpA	tryptophan synthase subunit alpha	0	0	0	0	0	0	0	0	4	0	0	0	0	3	0	4	7	13	0	0	1	2	1	3	4	1	4	1	0	0	1	14	4	17	24	36
VGVGFNAATGEWVNMLESGIVDPAK	[15]	30018515	NP_830146.1	BC0295	GroEL	chaperonin GroEL	0	1	0	5	2	1	4	3	3	5	1	1	4	3	2	2	1	4	13	4	10	6	7	6	1	5	5	5	5	5	6	5	5	2	6	11
MQEDGTFEVLPK	[1]	30021915	NP_833546.1	BC3825	RpsB	30S ribosomal protein S2	7	0	3	0	0	0	1	1	2	3	4	2	0	0	1	0	0	0	13	10	14	8	6	6	6	6	7	11	9	10	6	4	6	2	0	1
NVTAGANPMGLR	[9]	30018515	NP_830146.1	BC0295	GroEL	chaperonin GroEL	3	5	3	7	4	5	10	4	10	7	4	5	12	14	5	3	9	13	2	2	2	2	2	2	1	2	0	1	2	2	0	2	1	2	2	2
TTDVTGIIQLPEGTEMVMPGDNIEMTIELIAPIAIEEGTK	[18], [25]	30018378	NP_830009.1	BC0129	Tuf	elongation factor Tu	0	2	3	0	0	0	0	0	0	1	2	0	1	0	0	0	0	0	13	12	13	10	2	7	1	8	4	6	10	13	4	8	8	2	9	15
YAVGQFNMNNLEWTQAILAAAEEEKSPVILGVSEGAAR	[8]	30023366	NP_834997.1	BC5335	Fba	fructose-bisphosphate aldolase	0	0	0	0	0	0	0	0	0	0	0	0	0	0	0	0	0	0	9	5	16	12	6	12	4	11	1	10	4	5	18	6	11	5	6	15
TTDVTGIIQLPEGTEMVMPGDNIEMTIELIAPIAIEEGTK	[25]	30018378	NP_830009.1	BC0129	Tuf	elongation factor Tu	3	5	1	2	2	2	0	1	1	2	2	0	4	0	1	0	0	0	14	9	9	7	4	8	8	9	9	7	9	4	6	8	10	5	7	5
NMITGAAQMDGGILVVSAADGPMPQTR	[9]	30018378	NP_830009.1	BC0129	Tuf	elongation factor Tu	2	0	0	0	0	0	0	0	0	2	1	1	0	0	0	0	0	0	12	19	15	4	7	11	1	10	4	9	13	14	4	3	6	0	7	23
GIMDSGFDGIFLIATNPVDILTYVTWK	[3]	30022937	NP_834568.1	BC4870	Ldh2	L-lactate dehydrogenase	0	0	0	0	0	0	0	0	0	0	0	0	0	0	0	0	0	0	23	12	11	5	4	15	5	9	6	7	4	7	14	4	12	18	8	15
VVAVGLPVETMDLNIPR	[11]	30020354	NP_831985.1	BC2220	AdhA2	alcohol dehydrogenase	0	17	5	2	2	4	0	2	2	3	11	13	2	4	2	1	1	1	7	6	6	7	8	8	0	7	5	4	4	6	5	6	7	0	5	21
QLPTPMMNIINGGSHADNNVDFQEFMILPVGAPTFK	[26]	30023172	NP_834803.1	BC5135	Eno	phosphopyruvate hydratase	0	0	1	0	0	0	0	0	0	1	0	0	0	0	0	0	0	0	13	17	18	12	13	14	2	17	4	10	10	6	7	9	9	4	11	11
MLLIGTEVKPFK	[1]	30018585	NP_830216.1	BC0377	AhpC	Alkyl hydroperoxide reductase C22	0	2	1	3	0	1	7	3	6	0	0	0	4	6	4	12	13	21	4	0	2	7	3	4	9	11	8	4	2	1	10	9	10	16	0	8
VEIAPEVIEVIAGIAAAEVEGVAAMR	[25]	30022265	NP_833896.1	BC4182	Gls24	putative cytoplasmic protein	0	0	0	0	0	0	0	0	0	0	0	0	0	0	0	0	0	0	5	1	2	4	5	10	9	18	6	17	12	9	20	16	17	17	12	16
AASTDEMLDTAIQTGMDAGLIGLGDTVVITAGVPVAETGTTNLMK	[44]	30022674	NP_834305.1	BC4599	PykI	pyruvate kinase	0	0	0	0	0	0	0	0	0	0	0	0	0	0	0	0	0	0	12	10	10	12	14	20	9	14	7	5	8	8	11	15	7	8	10	20
SALQNAASVAAMFLTTEAVVADKPEPNAPAMPDMGGMGMGGMGGMM	[39]	30018515	NP_830146.1	BC0295	GroEL	chaperonin GroEL	1	5	5	9	10	7	8	9	9	7	7	4	9	10	10	9	9	7	3	0	0	6	5	3	6	4	6	4	4	2	3	9	3	6	4	0
LPLISELKEIYMK	[12]	30022446	NP_834077.1	#N/A	#N/A	bifunctional acetaldehyde-CoA/alcohol dehydrogenase	0	0	1	0	0	0	0	0	0	0	0	0	0	0	0	0	0	0	16	14	20	16	16	14	3	14	12	14	16	13	10	4	9	0	4	7
LVVWNGPMGVFEMTPFAEGTK	[13]	-	AE016877_ATCC14579_6_pos5042197@5041349	#N/A	#N/A	Phosphoglycerate kinase,	0	5	2	2	2	2	2	1	1	0	2	3	5	2	0	2	1	0	18	8	22	12	11	21	2	9	9	12	6	14	9	4	5	11	0	8
VVDLAAYMTSK	[8]	30023174	NP_834805.1	BC5140	GapA2	glyceraldehyde-3-phosphate dehydrogenase	1	15	14	3	2	5	10	6	14	8	14	7	9	13	5	6	4	8	5	10	23	4	4	6	2	6	6	4	4	4	3	1	1	5	0	8
EGLLSMLLSVLQAPIR	[6]	30018369	NP_830000.1	BC0119	RplJ	50S ribosomal protein L10	2	2	1	5	4	4	2	2	4	5	5	2	6	7	3	1	3	0	14	14	16	9	5	8	7	19	10	16	11	12	14	5	10	8	5	6
MLVAEIQGIGAAYPLSR	[1]	30022446	NP_834077.1	#N/A	#N/A	bifunctional acetaldehyde-CoA/alcohol dehydrogenase	0	4	3	0	2	2	0	3	1	2	1	2	2	1	1	0	0	0	16	17	25	20	16	16	1	13	11	13	14	14	12	9	12	2	9	15
AMVPLSEMFGYATSLR	[2]	30018377	NP_830008.1	BC0128	FusA	elongation factor G	14	3	14	2	4	6	0	3	2	10	15	12	4	0	2	0	0	0	14	16	21	14	11	15	0	5	8	11	12	9	8	6	5	5	1	8
TTDVTGIIQLPEGTEMVMPGDNIEMTIELIAPIAIEEGTK	[16], [18]	30018378	NP_830009.1	BC0129	Tuf	elongation factor Tu	2	1	1	1	1	0	0	0	1	1	3	0	2	0	0	0	0	0	18	16	18	12	19	13	6	13	10	16	18	15	11	11	12	5	15	28
GILGYSEEPLVSIDYNGCTASSTIDALSTMVMEGNMVK	[36],	30023174	NP_834805.1	BC5140	GapA2	glyceraldehyde-3-phosphate dehydrogenase	0	0	0	0	0	0	0	0	0	0	0	0	0	0	0	0	0	0	18	17	24	13	13	17	11	25	6	19	14	16	21	11	15	18	12	19
IIELMAEVDAYIPTPERETDKPFLMPVEDVFSITGR	[5]	30018378	NP_830009.1	BC0129	Tuf	elongation factor Tu	0	0	0	0	0	0	0	0	0	0	0	0	0	0	0	0	0	0	27	25	19	18	18	22	0	11	16	26	23	24	17	6	17	7	12	8
MLGLPASSAAEGVESLVK	[1]	30022446	NP_834077.1	#N/A	#N/A	bifunctional acetaldehyde-CoA/alcohol dehydrogenase	0	7	3	1	7	4	0	4	3	4	2	4	4	1	2	0	2	2	19	19	26	21	18	18	2	17	13	14	19	18	13	9	11	4	8	11
SSIAQVAAISAADEEVGQLIAEAMER	[24]	30018515	NP_830146.1	BC0295	GroEL	chaperonin GroEL	0	0	0	0	0	0	0	0	1	0	0	0	0	1	0	0	0	0	20	13	25	17	17	16	3	20	11	13	21	14	11	14	9	12	28	51
FSVLTPVGLLPIAVSGLNIEEMMK	[23]	30022940	NP_834571.1	BC4898	Pgi	glucose-6-phosphate isomerase	0	0	0	0	0	0	0	0	0	0	0	0	0	0	0	0	0	0	15	20	15	31	30	29	6	29	19	16	11	9	19	15	14	11	7	33
AMLEDIAILTGGEVITEELGR	[2]	30018515	NP_830146.1	BC0295	GroEL	chaperonin GroEL	0	0	0	0	0	0	0	0	0	0	0	0	0	0	0	0	0	0	26	15	28	21	15	25	11	32	12	12	20	20	18	14	16	12	17	43
TTDVTGIIQLPEGTEMVMPGDNIEMTIELIAPIAIEEGTK	[16], [25]	30018378	NP_830009.1	BC0129	Tuf	elongation factor Tu	12	3	1	0	0	0	0	0	0	5	0	1	0	0	0	0	0	0	20	29	37	19	17	28	10	21	16	17	21	16	22	14	16	11	12	26
ETDKPFLMPVEDVFSITGR	[8]	30018378	NP_830009.1	BC0129	Tuf	elongation factor Tu	8	6	2	1	3	3	0	0	1	4	3	4	2	0	1	0	0	0	23	26	29	16	14	22	2	23	14	23	18	24	20	14	21	14	18	27
QGLAAEATNSSMK	[12]	30023493	NP_835124.1	BC5471	RplI	50S ribosomal protein L9	0	0	0	31	20	26	46	17	40	2	8	0	27	42	24	40	45	48	0	0	0	0	0	0	0	0	0	0	0	0	0	0	0	0	0	0
IIELMAEVDAYIPTPERETDKPFLMPVEDVFSITGR	[25]	30018378	NP_830009.1	BC0129	Tuf	elongation factor Tu	14	4	1	0	0	0	0	0	0	4	5	0	0	0	0	0	0	0	31	30	25	23	26	23	2	11	22	27	30	30	26	15	22	15	19	17
TTDVTGIIQLPEGTEMVMPGDNIEMTIELIAPIAIEEGTK	[16]	30018378	NP_830009.1	BC0129	Tuf	elongation factor Tu	8	4	1	0	1	3	0	0	1	7	2	4	0	1	0	0	0	0	22	21	22	21	28	25	18	23	21	26	19	23	22	18	20	23	20	24
VGDVVEIIGLAEENASTTVTGVEMFR	[24]	30018378	NP_830009.1	BC0129	Tuf	elongation factor Tu	25	10	1	1	0	2	0	0	0	15	3	3	1	0	0	0	0	0	32	41	53	17	18	31	2	25	16	29	34	31	21	5	23	10	12	58
CDMVDDEELLELVEMEVR	[15],	30018378	NP_830009.1	BC0129	Tuf	elongation factor Tu	24	14	18	11	13	15	7	12	10	21	15	18	15	13	8	4	5	10	19	20	20	17	15	17	1	16	15	21	21	21	17	14	18	14	15	19
VNQIGTLTETFEAIEMAK	[16]	30023172	NP_834803.1	BC5135	Eno	phosphopyruvate hydratase	2	12	14	11	12	12	2	12	4	9	14	8	12	5	9	0	0	0	29	30	35	32	24	32	6	29	31	29	28	29	29	29	30	23	29	25
MGAEVFHALK	[1]	30023172	NP_834803.1	BC5135	Eno	phosphopyruvate hydratase	6	12	16	11	8	15	6	12	13	9	13	14	10	10	14	4	4	2	35	36	39	33	36	35	27	38	37	29	32	27	29	19	27	17	17	18
VGDVVEIIGLAEENASTTVTGVEMFRK	[24]	30018378	NP_830009.1	BC0129	Tuf	elongation factor Tu	25	10	6	0	0	0	0	0	0	13	3	8	2	0	0	0	0	0	44	47	52	35	38	43	3	22	26	41	41	46	38	39	37	18	38	44
CDMVDDEELLELVEMEVR	[3],	30018378	NP_830009.1	BC0129	Tuf	elongation factor Tu	21	24	16	15	17	19	12	15	8	18	25	23	10	13	12	9	9	6	35	39	38	27	21	34	2	37	27	37	34	39	36	30	36	28	29	33
AMIELDGTPNKGK	[2]	30023172	NP_834803.1	BC5135	Eno	phosphopyruvate hydratase	12	45	46	43	40	44	36	39	38	29	39	40	41	37	41	29	30	32	10	10	16	12	8	11	6	10	10	9	10	10	10	8	8	10	12	9
LGANAILGVSMAVAHAAADFVGLPLYR	[11]	30023172	NP_834803.1	BC5135	Eno	phosphopyruvate hydratase	4	4	3	3	5	5	4	7	6	5	3	5	6	7	5	3	3	3	48	53	63	70	56	62	35	58	53	51	54	46	53	45	53	51	40	37
TTDVTGIIQLPEGTEMVMPGDNIEMTIELIAPIAIEEGTK	[18]	30018378	NP_830009.1	BC0129	Tuf	elongation factor Tu	20	15	10	9	7	21	6	5	4	19	18	17	8	5	11	0	1	2	46	52	42	56	51	50	61	46	56	53	54	62	59	56	52	46	55	44
AAAENMIPTSTGAAK	[6]	30023174	NP_834805.1	BC5140	GapA2	glyceraldehyde-3-phosphate dehydrogenase	67	74	74	71	72	72	75	72	69	73	75	73	73	76	70	68	70	69	20	23	27	14	17	20	10	21	21	20	23	19	25	13	17	18	11	24
388	106	137	142
