# Supplementary material for: Methionine Sulfoxide Reductases Contribute to Anaerobic Fermentative Metabolism in Bacillus cereus
Source: Antioxidants (Basel). 2021 May 20;10(5):819. doi: 10.3390/antiox10050819 (PMC8161402; doi:10.3390/antiox10050819)
Supplement: Supplementary file 1 [file antioxidants-10-00819-s001.zip › Paper/Archive/Tables S/Table S2.xlsx]

## Sheet: Table S2
Table S2. Peptides containing oxidized methionine in the exproteome analysis of the B. cereus ΔmsrA, ΔmsrAB, ΔmsrAΔmsrAB and wild-type (WT) strains.
							Met(O)
						Strains	WT									ΔmsrAB									ΔmsrABΔmsrA									ΔmsrA
						Growth phase	EE			LE			S			EE			LE	LE	LE	S	S	S	EE			LE			S			EE			LE			S	S	S
Sequence	Oxidation Position	GI number	NP number	Gene number	Protein name	Function description	EE1	EE2	EE3	LE1	LE2	LE3	S1	S2	S3	EE1	EE2	EE3	LE1	LE2	LE3	S1	S2	S3	EE1	EE2	EE3	LE1	LE2	LE3	S1	S2	S3	EE1	EE2	EE3	LE1	LE2	LE3	S1	S2	S3
GNPTLELNDNGGYFDLAPMDLGENCRR	[19]		AE016877_ATCC14579_4_pos3670539@3669373			Glutamine synthetase, type I,	0	0	0	0	0	0	0	0	0	0	0	0	0	0	0	0	0	0	0	0	0	0	0	0	2	1	0	2	0	0	0	0	0	0	0	0
VLKEMEALGFSDFNLGPEPEFFLFK	[5]		AE016877_ATCC14579_4_pos3670539@3669373			Glutamine synthetase, type I,	0	0	0	0	0	0	0	0	0	0	0	0	0	0	0	0	0	0	0	1	0	0	0	0	2	2	1	2	2	0	0	0	1	0	0	2
EMEALGFSDFNLGPEPEFFLFK	[2]		AE016877_ATCC14579_4_pos3670539@3669373			Glutamine synthetase, type I,	0	0	0	0	0	0	0	0	0	0	0	0	0	0	0	0	0	0	0	1	0	0	0	0	4	4	1	4	1	1	2	1	2	0	0	2
SVDPAANPYLVMATLLAAGLDGIK	[12]		AE016877_ATCC14579_4_pos3670539@3669373			Glutamine synthetase, type I,	0	0	2	0	0	0	0	0	0	1	4	0	0	0	0	0	0	0	1	2	0	1	1	0	4	5	4	4	2	2	2	2	2	0	0	3
EYMAQSDIDGALVGGASLEPASFLGLLGAVK	[3]		AE016877_ATCC14579_4_pos5040921@5040562			Triosephosphate isomerase,	0	0	0	0	0	0	0	0	0	0	0	0	0	0	0	0	0	0	0	0	0	0	0	0	2	2	2	0	0	0	0	0	0	1	2	2
LVAATEGTDLQVGAQNMHFEK	[17]		AE016877_ATCC14579_4_pos5041359@5040922			Triose phosphate isomerase,	0	0	0	0	0	0	0	0	0	1	0	1	0	0	0	0	0	0	0	0	0	0	0	0	2	2	0	0	0	0	0	0	0	0	0	2
GQVVEEMR	[7]		AE016877_ATCC14579_4_pos5042550@5042119			Phosphoglycerate kinase,	0	0	0	0	0	0	0	0	1	0	0	0	0	0	0	0	0	0	0	0	0	0	0	0	2	0	2	0	0	0	0	0	0	0	0	2
KADEAFGPVAQEMVAAMNEGDVLVLENVR	[17]		AE016877_ATCC14579_4_pos5042550@5042119			Phosphoglycerate kinase,	0	0	0	0	0	0	0	0	2	0	0	0	0	0	0	0	0	0	0	0	0	0	0	0	2	2	2	0	0	2	0	0	0	0	0	0
DMILDEVAEFVLGK	[2]		AE016877_ATCC14579_5_pos5297186@5296971			Iron compound ABC transporter, iron compound-binding protein,	0	0	0	0	0	0	0	0	0	0	0	0	0	0	0	0	0	0	0	0	0	0	0	0	2	3	0	0	0	0	0	2	0	0	2	3
YICGPSETLNGFTIQLHATEYSYGQNMIAK	[27]		AE016877_ATCC14579_6_pos1251766@1251290			Hypothetical protein bcere0015_11440,	0	0	0	0	0	0	0	0	0	2	0	0	0	0	0	0	0	0	0	0	0	0	0	0	2	0	0	0	0	0	0	2	0	0	2	2
NVDGSVDTIYTASMTLTGR	[14]		AE016877_ATCC14579_6_pos1251766@1251290			Hypothetical protein bcere0015_11440,	0	0	0	2	0	0	0	0	2	2	0	0	0	1	0	2	0	0	0	0	0	3	0	0	4	4	0	0	0	0	0	3	3	0	4	4
NNGQNTMGYSVKGPNTELIVGGYIKPGEQQINVTNVR	[7]		AE016877_ATCC14579_6_pos3493156@3492689			Hypothetical protein bthur0005_31870,	0	0	0	0	0	0	0	0	0	0	0	0	0	0	0	0	0	0	0	0	0	0	0	0	0	0	0	0	0	0	0	1	1	0	0	0
NNGQNTMGYSVK	[7]		AE016877_ATCC14579_6_pos3493156@3492689			Hypothetical protein bthur0005_31870,	0	0	0	4	0	0	1	0	0	0	0	0	0	0	0	0	0	0	2	2	0	2	0	0	2	2	0	2	2	2	2	2	2	0	2	2
LVVWNGPMGVFEMTPFAEGTK	[8]		AE016877_ATCC14579_6_pos5042197@5041349			Phosphoglycerate kinase,	0	0	0	0	0	0	0	0	1	0	0	0	0	0	0	0	0	0	0	0	0	0	0	0	2	0	2	0	0	0	0	0	0	0	0	0
LVVWNGPMGVFEMTPFAEGTK	[8], [13]		AE016877_ATCC14579_6_pos5042197@5041349			Phosphoglycerate kinase,	0	0	0	2	0	0	0	0	0	0	0	0	0	0	0	0	0	0	0	0	0	0	0	0	1	0	2	0	0	0	0	0	0	0	0	1
LVVWNGPMGVFEMTPFAEGTK	[13]		AE016877_ATCC14579_6_pos5042197@5041349			Phosphoglycerate kinase,	0	0	0	0	0	0	0	0	2	0	0	0	0	0	0	0	0	0	0	0	0	0	0	0	3	4	2	1	0	0	0	0	0	0	2	4
AHASTAGIADYLPAVSGLLMEKELDVLGK	[20]		AE016877_ATCC14579_6_pos5042197@5041349			Phosphoglycerate kinase,	0	0	0	0	0	0	0	0	1	0	0	0	0	0	0	0	0	0	1	0	0	1	0	1	2	0	2	2	0	1	0	1	1	2	2	2
AHASTAGIADYLPAVSGLLMEK	[20]		AE016877_ATCC14579_6_pos5042197@5041349			Phosphoglycerate kinase,	0	0	0	1	0	0	0	0	2	0	0	1	0	0	0	0	0	0	0	0	0	0	0	0	2	2	3	2	2	2	0	0	0	2	0	2
GVNFYMPVDVVITEEFSETATTK	[6]		AE016877_ATCC14579_6_pos5042197@5041349			Phosphoglycerate kinase,	0	0	0	0	0	0	0	0	1	0	0	0	0	0	0	0	0	0	0	0	0	0	0	0	4	4	4	2	2	2	0	0	0	0	3	2
EGLLSMLLSVLQAPIR	[6]	30018369	NP_830000.1	BC0119	RplJ	50S ribosomal protein L10	0	0	0	0	0	0	0	0	0	0	0	0	0	0	0	0	0	0	0	4	0	0	0	0	3	4	4	0	0	0	0	0	0	0	0	0
SMTVLELNDLVK	[2]	30018370	NP_830001.1	BC0120	RplL	50S ribosomal protein L7/L12	0	1	2	0	0	0	0	0	0	0	2	1	0	0	0	2	0	0	2	0	0	0	0	0	1	0	0	0	0	0	0	0	0	0	0	0
TTDVTGIIQLPEGTEMVMPGDNIEMTIELIAPIAIEEGTK	[18]	30018378	NP_830009.1	BC0129	Tuf	elongation factor Tu	0	0	0	0	0	0	0	0	0	0	0	0	0	0	0	0	0	0	0	0	0	0	0	0	0	0	1	0	0	0	0	0	0	1	2	0
CDMVDDEELLELVEMEVR	[3], [15]	30018378	NP_830009.1	BC0129	Tuf	elongation factor Tu	0	0	0	0	0	0	0	0	0	0	0	0	0	0	0	0	0	0	0	0	0	0	0	0	0	0	0	2	2	1	0	0	0	0	0	0
TTDVTGIIQLPEGTEMVMPGDNIEMTIELIAPIAIEEGTK	[16]	30018378	NP_830009.1	BC0129	Tuf	elongation factor Tu	0	0	0	0	0	0	0	0	0	0	0	0	0	0	0	0	0	0	0	0	0	0	0	0	0	0	4	0	0	0	0	0	0	3	0	0
CDMVDDEELLELVEMEVR	[15]	30018378	NP_830009.1	BC0129	Tuf	elongation factor Tu	0	0	0	0	0	0	0	0	0	0	0	0	0	0	0	0	0	0	0	0	0	0	0	0	1	1	4	2	0	2	0	0	0	1	0	1
VGDVVEIIGLAEENASTTVTGVEMFR	[24]	30018378	NP_830009.1	BC0129	Tuf	elongation factor Tu	0	0	0	0	0	0	0	0	0	0	0	0	0	0	0	0	0	0	1	0	0	0	0	0	0	0	1	3	1	4	0	0	0	0	2	0
VGDVVEIIGLAEENASTTVTGVEMFRK	[24]	30018378	NP_830009.1	BC0129	Tuf	elongation factor Tu	0	0	0	0	0	0	0	0	0	0	0	0	0	0	0	0	0	0	0	0	0	0	0	0	0	1	2	4	2	4	0	1	1	0	0	0
EGLKNVTAGANPMGLR	[13]	30018515	NP_830146.1	BC0295	GroEL	chaperonin GroEL	0	0	2	0	0	0	0	0	0	0	1	1	0	0	0	0	0	0	1	0	0	0	0	0	0	0	2	0	0	0	0	0	0	0	0	0
TNDVAGDGTTTATVLAQAMIR	[19]	30018515	NP_830146.1	BC0295	GroEL	chaperonin GroEL	0	0	2	0	0	0	0	0	0	2	4	1	0	0	0	0	0	0	0	0	0	0	0	0	0	0	0	0	0	0	0	0	0	0	0	0
EIELEDAFENMGAK	[11]	30018515	NP_830146.1	BC0295	GroEL	chaperonin GroEL	0	0	2	0	0	0	0	0	0	2	2	2	0	0	0	0	0	0	0	0	0	0	0	0	1	0	2	0	0	0	0	0	0	0	0	0
NVTAGANPMGLR	[9]	30018515	NP_830146.1	BC0295	GroEL	chaperonin GroEL	0	0	2	1	0	0	0	0	0	2	4	2	0	0	0	0	0	0	0	0	0	0	0	0	0	0	1	0	0	0	0	0	0	0	0	0
VGNDGVITLEESKGFTTELDVVEGMQFDR	[25]	30018515	NP_830146.1	BC0295	GroEL	chaperonin GroEL	0	0	2	0	0	0	0	0	0	1	2	2	0	0	0	0	0	0	2	0	0	0	0	0	1	0	0	1	0	2	0	0	0	0	0	0
AAVEEGIVAGGGTSLMNVYTK	[16]	30018515	NP_830146.1	BC0295	GroEL	chaperonin GroEL	0	0	4	0	0	0	0	0	0	2	4	4	0	0	0	0	0	0	0	0	0	0	0	0	1	0	0	0	0	0	0	0	0	0	0	0
KAMLEDIAILTGGEVITEELGR	[3]	30018515	NP_830146.1	BC0295	GroEL	chaperonin GroEL	0	0	2	0	0	0	0	0	0	2	2	2	0	0	0	0	0	0	1	2	0	0	0	0	0	1	2	2	0	1	0	0	0	0	0	0
SSIAQVAAISAADEEVGQLIAEAMER	[24]	30018515	NP_830146.1	BC0295	GroEL	chaperonin GroEL	0	1	2	0	0	0	0	0	0	3	5	0	0	0	0	0	0	0	2	2	0	0	0	0	3	2	4	2	1	2	0	0	0	2	2	2
VGVGFNAATGEWVNMLESGIVDPAK	[15]	30018515	NP_830146.1	BC0295	GroEL	chaperonin GroEL	0	3	4	0	0	0	0	0	0	4	4	4	0	0	0	0	0	0	1	2	0	0	0	0	2	2	4	4	2	4	0	0	0	2	1	0
AMLEDIAILTGGEVITEELGR	[2]	30018515	NP_830146.1	BC0295	GroEL	chaperonin GroEL	1	4	4	0	0	0	0	0	0	9	11	4	0	0	0	0	0	0	4	2	0	0	0	0	3	2	4	4	3	5	0	0	1	1	3	2
VSAGDDNVSKDMLALVDELATMSSK	[22]	30018584	NP_830215.1	BC0376	AhpF	Alkyl hydroperoxide reductase subunit F	0	0	0	0	0	0	0	0	0	0	1	0	0	0	0	0	0	0	0	0	0	0	0	0	2	0	1	0	0	0	0	0	0	0	0	0
MILDADIKTQLSQYLQLMENDILLK	[1]	30018584	NP_830215.1	BC0376	AhpF	Alkyl hydroperoxide reductase subunit F	0	0	0	0	0	0	0	0	0	0	0	0	0	0	0	0	0	0	0	0	0	0	0	0	0	0	1	0	0	0	0	0	0	2	2	0
TPDYNELFSGDPTWVTESIGGMALDGRPLVTK	[22]	30018697	NP_830328.1	BC0491	-	formate acetyltransferase	0	0	0	0	0	0	0	0	0	0	0	0	0	0	0	0	0	0	0	0	0	0	0	0	0	2	2	1	0	0	0	0	0	1	0	0
DLANGTLTEEEVQEIVDHFIMK	[21]	30018697	NP_830328.1	BC0491	-	formate acetyltransferase	0	0	0	0	0	0	0	0	0	0	0	0	0	0	0	0	0	0	0	0	0	0	0	0	1	2	2	1	0	1	0	0	0	0	0	0
TMATGIAGLSVVADSLSAIK	[2]	30018697	NP_830328.1	BC0491	-	formate acetyltransferase	0	0	0	0	0	0	0	0	0	0	0	0	0	0	0	0	0	0	0	0	0	0	0	0	1	2	2	2	0	0	0	0	0	0	0	2
KEISDTLPMKDTK	[9]	30018742	NP_830373.1			collagenase	0	0	0	1	0	0	0	0	0	0	0	0	0	0	0	0	0	0	0	0	0	0	0	0	0	0	0	1	2	0	0	0	0	0	0	0
ESYSMADLNKMNDQELVETLGSIK	[5]	30018742	NP_830373.1			collagenase	0	0	0	0	0	0	0	0	0	0	0	0	0	0	0	0	0	0	0	0	0	1	0	1	0	0	0	0	2	0	1	0	0	0	0	0
HNSQFFNTFTLEGTYTGSVTKGESEDWKEMSK	[30]	30018742	NP_830373.1			collagenase	0	0	0	0	0	0	0	0	0	0	0	0	0	0	0	0	0	0	0	0	0	2	0	0	0	0	0	1	1	0	0	0	1	0	0	0
MKGQAIYDIMQGIDYDIQSYLTEARK	[1], [10]	30018742	NP_830373.1			collagenase	0	0	0	0	0	0	0	0	0	0	0	0	0	0	0	0	0	0	0	0	0	1	0	0	0	0	0	0	2	0	1	0	1	0	0	0
GLEVVTQAMHMYPR	[11]	30018742	NP_830373.1			collagenase	0	0	0	3	0	0	0	0	0	0	0	0	0	0	0	0	0	0	1	0	0	0	0	0	0	0	0	2	1	0	0	0	0	0	0	0
FHSNPNKGLEVVTQAMHMYPR	[18]	30018742	NP_830373.1			collagenase	0	0	0	0	0	0	0	0	0	0	0	0	0	0	0	0	0	0	0	0	1	0	2	2	0	0	0	0	0	0	3	0	2	0	0	0
EANETMWYGKVDGFINEINR	[6]	30018742	NP_830373.1			collagenase	0	0	0	0	0	0	0	0	0	0	0	0	0	0	0	0	0	0	2	0	0	2	0	0	0	0	0	2	2	1	0	0	2	0	0	0
GESEDWKEMSKR	[9]	30018742	NP_830373.1			collagenase	0	0	0	0	0	0	0	0	0	0	0	0	0	0	0	0	0	0	2	0	0	2	0	0	2	0	0	2	1	0	1	0	1	0	0	0
ESYSMADLNKMNDQELVETLGSIK	[5], [11]	30018742	NP_830373.1			collagenase	0	0	0	2	0	0	0	0	0	0	0	0	0	0	0	0	0	0	2	1	0	2	1	0	0	0	0	2	2	0	0	0	2	0	0	0
GLEVVTQAMHMYPR	[9]	30018742	NP_830373.1			collagenase	0	0	0	0	0	0	0	0	0	0	0	0	0	0	0	0	0	0	2	0	2	2	2	2	0	0	0	0	3	0	0	0	2	0	0	0
MNDQELVETLGSIKWHQITDLFQFNEDAK	[1]	30018742	NP_830373.1			collagenase	0	0	0	0	0	0	0	0	0	0	0	0	0	0	0	0	0	0	1	0	1	2	1	2	0	0	0	0	2	1	2	1	2	0	0	0
GKMQVIIDELAHR	[3]	30018742	NP_830373.1			collagenase	0	0	0	0	0	0	0	0	0	0	0	0	0	0	0	0	0	0	4	0	0	2	0	1	0	0	0	2	4	1	1	0	1	0	0	0
GLEVVTQAMHMYPR	[9], [11]	30018742	NP_830373.1			collagenase	0	0	0	0	0	0	0	0	0	0	0	0	0	0	0	0	0	0	2	2	2	2	1	2	0	0	0	2	2	0	1	0	2	0	0	0
LNKEYQEYMQQLIDNQDTYTVPEVADDYLAEHETK	[9]	30018742	NP_830373.1			collagenase	0	0	0	0	0	0	0	0	0	0	0	0	0	0	0	0	0	0	2	1	1	2	2	2	0	0	0	2	2	0	2	0	2	0	0	0
GDMYQNER	[3]	30018742	NP_830373.1			collagenase	0	0	0	0	0	0	0	0	0	0	0	0	0	0	0	0	0	0	2	2	0	2	1	1	0	0	0	2	2	2	2	1	2	0	0	0
MKGQAIYDIMQGIDYDIQSYLTEAR	[1], [10]	30018742	NP_830373.1			collagenase	0	0	0	0	0	0	0	0	0	0	0	0	0	0	0	0	0	0	2	2	0	2	1	2	0	2	0	2	2	2	2	2	2	0	0	1
KEANETMWYGKVDGFINEINR	[7]	30018742	NP_830373.1			collagenase	0	0	0	0	0	0	0	0	0	0	0	0	0	0	0	0	0	0	3	1	0	3	0	1	0	0	0	2	3	2	4	2	3	0	0	0
ESYSMADLNK	[5]	30018742	NP_830373.1			collagenase	0	2	2	2	0	0	0	0	0	0	2	0	0	0	0	0	0	0	2	0	1	2	1	0	1	0	0	2	2	2	2	1	2	0	0	0
MKGQAIYDIMQGIDYDIQSYLTEAR	[10]	30018742	NP_830373.1			collagenase	0	1	0	0	0	0	0	0	0	0	0	0	0	0	0	0	0	0	2	2	2	2	2	2	0	2	0	1	3	1	2	2	2	0	1	1
GQAIYDIMQGIDYDIQSYLTEAR	[8]	30018742	NP_830373.1			collagenase	0	0	0	0	0	0	0	0	0	0	0	0	0	0	0	0	0	0	3	1	0	2	2	1	0	1	0	3	2	2	5	2	4	0	0	0
EISDTLPMKDTK	[8]	30018742	NP_830373.1			collagenase	0	2	0	2	0	0	0	0	0	0	0	0	0	0	0	0	0	0	2	2	2	3	0	2	2	0	0	3	3	0	4	3	4	0	0	0
MKGQAIYDIMQGIDYDIQSYLTEARK	[1]	30018742	NP_830373.1			collagenase	0	0	0	0	0	0	0	0	0	0	0	0	0	0	0	0	0	0	2	2	2	4	2	4	1	2	0	1	2	2	4	2	4	0	1	2
KEANETMWYGK	[7]	30018742	NP_830373.1			collagenase	0	0	0	0	0	0	0	0	0	0	0	0	0	0	0	0	0	0	4	1	4	4	4	4	0	0	0	4	4	1	4	0	4	0	0	0
MKGQAIYDIMQGIDYDIQSYLTEAR	[1]	30018742	NP_830373.1			collagenase	2	0	0	0	0	0	0	0	0	2	0	0	0	0	0	0	0	0	2	4	5	6	5	6	2	2	0	2	1	3	5	4	4	2	2	2
MNDQELVETLGSIK	[1]	30018742	NP_830373.1			collagenase	2	2	2	2	2	0	0	0	0	2	2	0	0	0	2	2	0	0	5	4	2	5	2	3	2	2	0	4	4	2	3	1	4	0	0	0
MQVIIDELAHR	[1]	30018742	NP_830373.1			collagenase	1	2	2	2	2	0	0	0	0	2	2	0	0	0	0	0	0	0	4	4	4	4	4	4	3	2	0	4	4	2	4	4	4	3	2	2
MLFGNEPYTLFDGSK	[1]	30018848	NP_830479.1	BC0666	LnhA2	immune inhibitor A precursor	0	0	0	2	0	0	0	0	0	0	0	0	0	0	0	0	0	0	2	0	0	2	0	2	0	0	0	1	2	2	1	1	2	0	0	0
GDDMHTTLETPFFDLTK	[4]	30018848	NP_830479.1	BC0666	LnhA2	immune inhibitor A precursor	0	0	0	4	1	1	0	0	0	2	2	0	1	2	1	1	1	1	2	2	2	3	2	2	2	2	2	2	2	2	2	2	3	1	2	2
AEVTPMTGK	[6]	30018852	NP_830483.1	BC0670	PlcB	phospholipase C	0	0	0	0	0	0	0	0	0	0	0	0	0	0	0	0	0	0	2	2	2	2	0	2	0	0	0	0	0	2	0	0	2	0	0	0
RLMDAQR	[3]	30018852	NP_830483.1	BC0670	PlcB	phospholipase C	0	0	0	0	0	0	0	0	0	0	0	0	0	0	0	0	0	0	0	2	2	2	2	2	0	0	0	0	0	2	1	0	2	0	0	0
AIDIMSR	[5]	30018852	NP_830483.1	BC0670	PlcB	phospholipase C	0	0	0	0	0	0	0	0	0	0	0	0	0	0	0	0	0	0	2	2	2	4	2	2	2	0	0	2	2	3	2	2	4	0	0	2
AEVTPMTGKR	[6]	30018852	NP_830483.1	BC0670	PlcB	phospholipase C	0	0	0	0	0	0	0	0	0	0	0	0	0	0	0	0	0	0	4	4	4	4	4	4	2	3	4	4	4	4	4	2	4	3	1	4
NIPNNEYVLIGGDMNVNKINAENNNDSEYASMFK	[32]	30018853	NP_830484.1			sphingomyelin phosphodiesterase	0	0	0	0	0	0	0	0	0	0	0	0	0	0	0	0	0	0	0	0	0	2	0	1	0	0	0	0	0	0	0	0	1	0	0	0
VMTHNVYMLSTNLYPNWGQTER	[2], [8]	30018853	NP_830484.1			sphingomyelin phosphodiesterase	0	0	0	2	0	0	0	0	0	0	0	0	0	0	0	0	0	0	0	0	0	2	0	0	0	0	0	0	2	2	0	0	2	0	0	0
VMTHNVYMLSTNLYPNWGQTER	[8]	30018853	NP_830484.1			sphingomyelin phosphodiesterase	0	0	0	0	1	0	0	0	0	0	0	0	0	0	0	0	0	0	1	1	2	0	1	3	0	0	0	2	1	2	3	0	1	0	1	1
NIPNNEYVLIGGDMNVNK	[14]	30018853	NP_830484.1			sphingomyelin phosphodiesterase	0	0	0	3	0	0	0	0	0	0	2	0	0	0	0	2	0	0	4	0	0	2	2	2	0	0	0	0	0	0	2	2	2	0	0	0
VMTHNVYMLSTNLYPNWGQTER	[2]	30018853	NP_830484.1			sphingomyelin phosphodiesterase	0	0	0	2	0	0	0	0	0	0	0	0	0	0	0	0	0	0	3	3	2	4	3	1	1	0	0	2	3	2	1	4	3	0	0	0
YTYNDYSDHYPVEATISMK	[18]	30018853	NP_830484.1			sphingomyelin phosphodiesterase	0	0	0	2	0	0	0	0	0	0	0	0	0	0	0	0	0	0	2	2	3	4	2	4	1	0	0	2	2	2	4	2	3	0	0	1
INAENNNDSEYASMFK	[14]	30018853	NP_830484.1			sphingomyelin phosphodiesterase	0	2	1	3	2	2	0	2	0	2	1	0	2	2	2	2	2	0	2	2	2	2	2	2	0	0	0	2	2	2	2	1	2	0	0	0
FVHVIGTHLQAEDSMCGK	[15]	30018853	NP_830484.1			sphingomyelin phosphodiesterase	0	0	0	4	3	0	0	0	0	2	0	0	2	0	0	4	0	0	3	4	2	4	2	4	2	0	0	2	1	4	4	4	4	0	1	0
IDVLMPDKGSSSQWGR	[5]	30018861	NP_830492.1	BC0679	-	cell wall-binding protein	0	0	0	0	0	0	0	0	0	0	0	0	0	0	0	0	0	0	0	2	0	0	0	0	0	0	0	1	2	1	0	2	0	0	0	0
GYNLTANPGMK	[10]	30018861	NP_830492.1	BC0679	-	cell wall-binding protein	0	0	0	0	0	0	0	0	0	0	0	0	0	0	0	0	0	0	2	2	0	0	0	0	0	0	0	2	2	2	0	0	2	0	0	0
MNAVSTILEADKEILR	[1]	30018861	NP_830492.1	BC0679	-	cell wall-binding protein	1	2	2	0	0	0	0	0	0	2	1	2	0	0	0	0	0	0	2	2	2	2	2	2	2	2	0	2	3	2	2	2	2	2	2	2
IDVLMPDK	[5]	30018972	NP_830603.1	BC0813	EntC	enterotoxin / cell-wall binding protein	2	0	0	0	0	0	2	0	0	0	0	0	0	0	0	0	0	0	0	2	0	0	0	0	0	0	0	2	2	0	0	2	0	0	0	0
GNKIDVLMPDK	[8]	30018972	NP_830603.1	BC0813	EntC	enterotoxin / cell-wall binding protein	0	4	3	0	0	0	1	0	0	0	0	2	0	0	3	0	0	0	0	2	0	0	0	0	0	0	0	2	2	0	1	2	0	0	1	0
IDVLMPDKGSSSSWGRK	[5]	30018972	NP_830603.1	BC0813	EntC	enterotoxin / cell-wall binding protein	0	2	1	0	1	0	0	0	0	0	0	1	0	0	2	0	0	0	0	4	2	0	3	0	0	2	0	4	2	3	4	4	2	2	3	2
GNKIDVLMPDKGSSSSWGR	[8]	30018972	NP_830603.1	BC0813	EntC	enterotoxin / cell-wall binding protein	2	6	3	1	1	0	5	0	0	0	1	4	0	0	2	3	0	0	1	6	2	2	2	0	3	4	2	4	3	4	6	6	4	2	4	4
IDVLMPDKGSSSSWGR	[5]	30018972	NP_830603.1	BC0813	EntC	enterotoxin / cell-wall binding protein	8	6	8	5	4	5	10	3	3	6	4	6	4	3	5	6	4	4	2	4	3	2	4	2	2	4	2	4	4	2	4	4	2	4	2	2
SALGHNLTANPNMK	[13]	30018972	NP_830603.1	BC0813	EntC	enterotoxin / cell-wall binding protein	12	12	11	5	10	10	4	10	6	11	10	10	9	6	12	9	11	6	4	5	4	4	4	0	4	4	4	4	4	4	4	4	4	4	4	4
WADELVNMQDEIADIIMKEVGK	[17]	30019023	NP_830654.1	BC0868	GapN	NADP-dependent glyceraldehyde-3-phosphate dehydrogenase	0	0	0	0	0	0	0	0	0	0	0	0	0	0	0	0	0	0	0	0	0	0	0	0	1	1	0	0	0	0	0	0	0	0	0	0
VQNFAQLLQEINMQLNK	[13]	30019073	NP_830704.1			hypothetical protein BC0918	0	0	0	0	0	0	0	0	0	0	0	0	0	0	0	0	0	0	0	0	0	0	0	0	0	0	0	2	0	2	0	0	0	0	3	0
DSYHSLYGNQLFMYSR	[13]	30019265	NP_830896.1			cytotoxin K	0	0	0	2	0	0	0	0	0	0	0	0	0	0	0	0	0	0	1	0	0	0	0	0	0	0	0	2	2	1	0	0	0	0	0	0
GNLIPMDQLPALTNSGFSPGMIAVVISEK	[21]	30019265	NP_830896.1			cytotoxin K	1	2	0	0	0	0	0	0	0	0	1	0	0	0	0	0	0	0	0	0	0	0	0	0	0	0	0	1	2	1	0	0	0	0	0	0
GNLIPMDQLPALTNSGFSPGMIAVVISEK	[6]	30019265	NP_830896.1			cytotoxin K	0	0	1	0	0	0	0	0	0	1	0	0	0	0	0	0	0	0	2	1	0	0	0	0	0	0	0	1	0	1	1	0	0	0	0	0
THTSYNTFNNDQADNMTMSLK	[16], [18]	30019265	NP_830896.1			cytotoxin K	0	0	0	0	0	0	0	0	0	0	0	0	0	0	0	0	0	0	2	2	0	0	0	0	0	0	0	1	2	1	1	0	0	0	0	0
THTSYNTFNNDQADNMTMSLK	[18]	30019265	NP_830896.1			cytotoxin K	0	0	0	1	0	0	0	0	0	0	0	0	0	0	0	0	0	0	1	1	0	0	0	0	0	0	0	2	2	2	1	0	0	0	0	0
SGFVMGEGSGILILEELEHALAR	[5]	30019329	NP_830960.1	BC1174	fabF	3-oxoacyl-(acyl carrier protein) synthase II	0	0	0	0	0	0	0	0	0	0	0	0	0	0	0	0	0	0	0	0	0	0	0	0	0	1	2	0	0	1	0	0	0	0	1	0
ATYSYIMFDIK	[7]	30019333	NP_830964.1	BC1179	OppA6	oligopeptide-binding protein oppA	0	0	0	0	0	0	0	0	0	0	0	0	0	0	0	0	0	0	0	0	0	0	0	0	2	1	0	0	0	0	0	0	0	0	0	2
MLIKEDAVITPIFQK	[1]	30019333	NP_830964.1	BC1179	OppA6	oligopeptide-binding protein oppA	0	0	0	0	0	0	0	0	0	0	0	0	0	0	0	0	0	0	0	0	0	0	0	0	2	1	0	0	2	0	0	0	1	0	0	0
ALGLDELHMYDLYTPLVPEVK	[9]	30019347	NP_830978.1	BC1193	PepF1	oligoendopeptidase F	0	0	0	0	0	0	0	0	0	0	0	0	0	0	0	0	0	0	0	0	0	0	0	0	1	1	0	0	0	0	0	0	0	0	0	0
YVPETLMQSVLELEEAYKEAMQDEAFQK	[21]	30019390	NP_831021.1	BC1237	TrpB	tryptophan synthase subunit beta																									2		1
MNYAYPDEKGHYGIYGGR	[1]	30019390	NP_831021.1	BC1237	TrpB	tryptophan synthase subunit beta	0	0	0	0	0	0	0	0	0	0	0	0	0	0	0	0	0	0	0	0	0	0	0	0	1	0	1	0	0	0	0	0	0	2	0	0
VVAETGAGQHGVATATVCALLGLECVIFMGEEDVRR	[29]	30019390	NP_831021.1	BC1237	TrpB	tryptophan synthase subunit beta	0	0	0	0	0	0	0	0	0	0	0	0	0	0	0	0	0	0	0	0	0	0	0	0	2	2	0	0	0	0	0	0	0	0	2	1
EVQMPFVLMTYLNPVLAFGK	[4]	30019391	NP_831022.1	BC1238	TrpA	tryptophan synthase subunit alpha	0	0	0	0	0	0	0	0	0	0	0	0	0	0	0	0	0	0	0	0	0	0	0	0	4	1	3	0	0	0	0	0	0	0	3	0
LDHNLNNVTSQATNMASAASQIEDADMAKEMSEMTK	[31], [34]	30019803	NP_831434.1	BC1657	FlaA	flagellin	0	0	0	0	0	0	0	0	0	1	0	1	0	0	0	0	0	0	0	0	0	0	0	0	0	0	0	0	0	0	0	0	0	0	0	0
LDHNLNNVTSQATNMASAASQIEDADMAK	[15], [27]	30019803	NP_831434.1	BC1657	FlaA	flagellin	2	2	0	0	0	0	0	0	0	2	2	0	0	0	0	0	0	0	0	0	0	0	0	0	0	0	0	0	0	0	0	0	0	0	0	0
LDHNLNNVTSQATNMASAASQIEDADMAKEMSEMTK	[34]	30019803	NP_831434.1	BC1657	FlaA	flagellin	3	2	0	0	0	0	0	0	0	2	1	0	0	0	0	0	0	0	0	0	0	0	0	0	0	0	0	0	0	0	0	0	0	0	0	0
LDHNLNNVTSQATNMASAASQIEDADMAK	[15]	30019803	NP_831434.1	BC1657	FlaA	flagellin	2	2	1	0	2	2	0	0	0	1	2	2	0	0	0	0	0	0	0	0	0	0	0	0	0	0	0	0	0	0	0	0	0	0	0	0
LDHNLNNVTSQATNMASAASQIEDADMAK	[27]	30019803	NP_831434.1	BC1657	FlaA	flagellin	5	4	1	0	2	0	0	0	0	3	4	2	0	2	2	0	0	0	0	0	0	0	0	0	0	0	0	0	0	0	0	0	0	0	0	0
INTNINSMR	[8]	30019803	NP_831434.1	BC1657	FlaA	flagellin	0	10	0	0	0	0	0	0	0	0	10	0	6	0	0	4	6	0	0	0	0	0	0	0	0	0	0	0	0	0	0	0	0	0	0	0
NTQDAMSALR	[6]	30019803	NP_831434.1	BC1657	FlaA	flagellin	0	14	0	0	0	0	0	0	0	0	12	0	8	0	0	3	8	0	0	0	0	0	0	0	0	0	0	0	0	0	0	0	0	0	0	0
VQLSDASGDTMTIDSLNAK	[11]	30019803	NP_831434.1	BC1657	FlaA	flagellin	4	6	2	2	7	3	4	7	0	4	4	5	2	4	3	2	2	0	0	0	0	0	0	0	0	0	0	0	0	0	0	0	0	0	0	0
ILNEAGISMLSQANQTPQMVSK	[9], [19]	30019803	NP_831434.1	BC1657	FlaA	flagellin	10	11	2	2	5	3	0	13	0	6	9	2	3	2	2	5	2	0	0	0	0	0	0	0	0	0	0	0	0	0	0	0	0	0	0	0
ILNEAGISMLSQANQTPQMVSK	[9]	30019803	NP_831434.1	BC1657	FlaA	flagellin	11	6	4	0	7	8	0	10	0	6	7	5	6	3	7	4	3	0	0	0	0	0	0	0	0	0	0	0	0	0	0	0	0	0	0	0
ILNEAGISMLSQANQTPQMVSK	[19]	30019803	NP_831434.1	BC1657	FlaA	flagellin	7	10	2	2	11	7	0	8	2	8	8	5	5	4	6	4	4	0	0	0	0	0	0	0	0	0	0	0	0	0	0	0	0	0	0	0
TNFNGNSFLDTTATPPGKDIEIQLSDASGDTMTLK	[32]	30019804	NP_831435.1	BC1658	FlaB	flagellin	4	5	2	0	4	0	1	0	0	2	2	2	0	2	1	0	0	0	0	0	0	0	0	0	0	0	0	0	0	0	0	0	0	0	0	0
LDHNLNNVTSQATNMAAAASQIEDADMAKEMSEMTK	[34]	30019805	NP_831436.1	BC1659	FlaC	flagellin	3	1	0	0	0	0	0	0	0	1	0	0	0	0	0	0	0	0	0	0	0	0	0	0	0	0	0	0	0	0	0	0	0	0	0	0
LDHNLNNVTSQATNMAAAASQIEDADMAK	[15], [27]	30019805	NP_831436.1	BC1659	FlaC	flagellin	1	2	0	0	1	0	0	0	0	2	2	0	0	0	0	0	0	0	0	0	0	0	0	0	0	0	0	0	0	0	0	0	0	0	0	0
LDHNLNNVTSQATNMAAAASQIEDADMAKEMSEMTK	[31]	30019805	NP_831436.1	BC1659	FlaC	flagellin	2	1	2	0	0	0	0	0	0	1	0	2	0	0	0	0	0	0	0	0	0	0	0	0	0	0	0	0	0	0	0	0	0	0	0	0
LDHNLNNVTSQATNMAAAASQIEDADMAKEMSEMTK	[31], [34]	30019805	NP_831436.1	BC1659	FlaC	flagellin	3	3	0	0	1	0	0	0	0	2	1	1	0	0	0	0	0	0	0	0	0	0	0	0	0	0	0	0	0	0	0	0	0	0	0	0
VQLSDASGDTMTIDSLDAKK	[11]	30019805	NP_831436.1	BC1659	FlaC	flagellin	4	2	1	0	0	0	0	0	0	0	2	2	0	0	0	0	0	0	0	0	0	0	0	0	0	0	0	0	0	0	0	0	0	0	0	0
LDHNLNNVTSQATNMAAAASQIEDADMAKEMSEMTK	[15]	30019805	NP_831436.1	BC1659	FlaC	flagellin	2	3	0	0	2	0	0	0	0	2	2	2	0	0	0	0	0	0	0	0	0	0	0	0	0	0	0	0	0	0	0	0	0	0	0	0
LDHNLNNVTSQATNMAAAASQIEDADMAK	[15]	30019805	NP_831436.1	BC1659	FlaC	flagellin	4	1	2	0	2	1	0	0	0	2	2	2	0	0	1	0	0	0	0	0	0	0	0	0	0	0	0	0	0	0	0	0	0	0	0	0
LDHNLNNVTSQATNMAAAASQIEDADMAKEMSEMTK	[27]	30019805	NP_831436.1	BC1659	FlaC	flagellin	6	6	0	0	2	0	0	0	0	2	4	0	0	0	0	0	0	0	0	0	0	0	0	0	0	0	0	0	0	0	0	0	0	0	0	0
LDHNLNNVTSQATNMAAAASQIEDADMAK	[27]	30019805	NP_831436.1	BC1659	FlaC	flagellin	4	4	2	2	4	2	0	0	0	5	4	4	0	2	2	0	0	0	0	0	0	0	0	0	0	0	0	0	0	0	0	0	0	0	0	0
VQLSDASGDTMTIDSLDAK	[11]	30019805	NP_831436.1	BC1659	FlaC	flagellin	5	5	2	0	2	2	3	2	0	4	2	2	0	2	2	2	2	0	0	0	0	0	0	0	0	0	0	0	0	0	0	0	0	0	0	0
INTNINSMR	[8]	30019805	NP_831436.1	BC1659	FlaC	flagellin	12	0	7	0	10	7	4	10	0	9	0	9	0	7	6	0	0	0	0	0	0	0	0	0	0	0	0	0	0	0	0	0	0	0	0	0
NTQDAMSALR	[6]	30019805	NP_831436.1	BC1659	FlaC	flagellin	14	0	5	0	12	8	4	12	4	10	0	10	0	8	6	0	0	0	0	0	0	0	0	0	0	0	0	0	0	0	0	0	0	0	0	0
KVSDEMNKQTNQFEDYVTNVEVH	[6]	30019951	NP_831582.1	BC1809	NheA	non-hemolytic enterotoxin lytic component L2	0	0	0	0	0	0	0	0	0	0	0	0	0	0	0	0	0	0	3	0	0	0	0	0	0	0	0	3	1	3	0	0	0	0	0	0
LQLQVQSIQESMEQDLLELNRFK	[12]	30019951	NP_831582.1	BC1809	NheA	non-hemolytic enterotoxin lytic component L2	0	0	0	0	0	0	0	0	0	0	0	0	0	0	0	0	0	0	2	2	2	2	0	2	0	0	0	2	2	2	2	2	2	0	2	2
LIDLNQEMMR	[8]	30019951	NP_831582.1	BC1809	NheA	non-hemolytic enterotoxin lytic component L2	1	2	1	1	2	3	0	0	0	1	1	1	5	3	2	0	0	0	1	1	0	0	1	1	0	0	0	1	1	1	1	1	1	0	1	0
VLNNNMIQIQTNVEEGTYTDSSLLQK	[6]	30019951	NP_831582.1	BC1809	NheA	non-hemolytic enterotoxin lytic component L2	0	0	0	0	0	0	0	0	0	0	1	0	0	0	0	0	0	0	2	2	2	2	4	3	2	1	0	2	2	2	2	2	3	0	2	2
VSDEMNKQTNQFEDYVTNVEVH	[5]	30019951	NP_831582.1	BC1809	NheA	non-hemolytic enterotoxin lytic component L2	0	2	0	2	0	1	0	0	0	0	1	2	2	0	2	0	0	0	2	2	2	2	2	2	2	1	0	2	2	2	2	2	2	1	2	2
VNAMSSLTNHQK	[4]	30019951	NP_831582.1	BC1809	NheA	non-hemolytic enterotoxin lytic component L2	1	0	0	3	0	0	0	0	0	0	0	0	0	0	0	0	0	0	4	4	2	4	4	3	3	1	0	4	4	4	4	4	4	0	2	4
ADFMSAYGK	[4]	30019951	NP_831582.1	BC1809	NheA	non-hemolytic enterotoxin lytic component L2	0	2	3	6	0	0	0	0	0	0	2	2	2	0	2	2	0	0	3	2	2	4	2	1	2	2	0	4	4	4	2	4	2	0	2	2
LQLQVQSIQESMEQDLLELNR	[12]	30019951	NP_831582.1	BC1809	NheA	non-hemolytic enterotoxin lytic component L2	2	3	2	0	0	0	0	0	0	3	4	2	0	0	0	0	0	0	4	2	1	3	1	2	2	2	0	6	6	6	2	5	4	0	2	2
LIDLNQEMMR	[8], [9]	30019951	NP_831582.1	BC1809	NheA	non-hemolytic enterotoxin lytic component L2	0	2	2	12	1	2	0	0	0	2	2	2	1	2	2	2	0	0	2	2	2	2	2	2	2	2	0	2	2	3	2	2	2	2	2	2
LIDLNQEMMR	[9]	30019951	NP_831582.1	BC1809	NheA	non-hemolytic enterotoxin lytic component L2	5	4	7	5	5	5	0	0	0	5	4	6	3	2	4	0	0	0	3	3	4	4	3	3	4	4	0	5	3	4	3	3	3	4	3	4
MLGSQSPLIQAYGLIILQQPDIK	[1]	30019951	NP_831582.1	BC1809	NheA	non-hemolytic enterotoxin lytic component L2	6	4	4	4	1	0	0	0	0	6	6	2	0	1	2	0	0	0	6	6	6	6	5	5	4	4	4	6	6	6	6	5	6	4	4	5
MTSDTQNFK	[1]	30019952	NP_831583.1	BC1810	NheB	non-hemolytic enterotoxin lytic component L1	0	0	0	0	0	0	0	0	0	0	0	0	0	0	0	0	0	0	2	2	2	2	1	2	2	0	0	2	2	2	2	2	2	0	0	2
TQTEYLTNTIDTAITALQNISNQWYTMGSK	[27]	30019952	NP_831583.1	BC1810	NheB	non-hemolytic enterotoxin lytic component L1	3	2	2	1	0	0	0	0	0	3	0	2	0	0	0	0	0	0	2	6	6	5	5	5	2	2	2	2	2	3	4	4	5	2	2	4
AYNDYEEYSLGPEGLKDAMER	[19]	30019952	NP_831583.1	BC1810	NheB	non-hemolytic enterotoxin lytic component L1	0	2	2	6	1	3	0	0	0	2	2	2	2	2	2	2	0	0	3	3	4	2	4	4	2	2	0	2	3	3	3	5	3	4	4	2
TGSNALVMDLYALTIIK	[8]	30019952	NP_831583.1	BC1810	NheB	non-hemolytic enterotoxin lytic component L1	6	7	6	4	0	0	6	0	0	6	6	5	0	2	0	0	0	0	5	4	4	5	4	4	4	4	2	5	4	7	6	6	5	5	5	4
TDQNIINYNNTFQSYYNDMLIAIDQK	[19]	30019953	NP_831584.1	BC1811	NheC	enterotoxin C	0	0	0	0	0	0	0	0	0	0	0	0	0	0	0	0	0	0	0	0	0	0	0	0	0	0	0	1	2	0	0	0	0	0	0	0
INAAYWLNNMKPQIMK	[10], [15]	30019953	NP_831584.1	BC1811	NheC	enterotoxin C	0	0	0	0	0	0	0	0	0	0	0	0	0	0	0	0	0	0	1	1	0	2	0	0	0	0	0	1	1	1	0	0	1	0	0	0
NYSLGPAGFQDVMAQTTSSIFAMDSYAK	[23]	30019953	NP_831584.1	BC1811	NheC	enterotoxin C	0	2	1	0	0	0	0	0	0	0	1	1	0	0	0	0	0	0	0	0	0	1	0	0	0	0	0	2	2	2	2	2	1	0	1	0
TTNMTETIDAAITALQNISNQWYTVGAK	[4]	30019953	NP_831584.1	BC1811	NheC	enterotoxin C	0	1	0	0	0	0	0	0	0	0	0	0	0	0	0	0	0	0	2	2	2	2	0	2	1	0	0	2	2	2	2	2	2	0	2	2
KKQEMTEIER	[5]	30020035	NP_831666.1			scaffold protein	0	0	0	0	0	0	0	0	0	0	0	0	0	0	0	0	0	0	0	0	0	0	0	0	0	4	4	0	0	0	0	0	0	2	0	0
LQEMIR	[4]	30020036	NP_831667.1	BC1894	-	Phage protein	0	0	0	1	0	0	0	0	0	0	0	0	2	0	0	1	0	0	0	0	0	0	0	0	0	0	0	0	0	0	0	0	0	0	0	0
QMQANVDLILTK	[2]	30020036	NP_831667.1	BC1894	-	Phage protein	0	0	0	0	0	0	0	0	0	0	0	0	2	0	0	2	0	0	0	0	0	0	0	0	2	2	2	1	0	2	0	0	2	1	0	1
QDTAAGYQILSFVSDLPGGAISSVVVDLNMPK	[30]	30020036	NP_831667.1	BC1894	-	Phage protein	0	0	0	0	0	0	0	0	0	2	0	0	0	0	0	0	0	0	0	0	0	1	0	0	2	2	2	0	0	2	0	1	2	2	1	2
SGPSHMGVYLGNGQFISAETDATGVR	[6]	30020092	NP_831723.1	BC1953	EntFM	enterotoxin	0	1	2	0	0	0	2	0	0	0	2	2	0	0	0	0	0	0	2	2	2	2	2	2	2	2	1	2	2	2	2	2	2	1	2	2
TVVYEQMLKETNLQYLSAEYGAENYNEFKQK	[7]	30020129	NP_831760.1	BC1991	TgC	putative murein endopeptidase	0	0	0	0	0	0	0	0	0	0	0	0	0	0	0	0	0	0	1	0	0	1	0	0	0	0	0	0	0	2	0	1	2	0	1	0
YKQSMDGTMQDIK	[9]	30020129	NP_831760.1	BC1991	TgC	putative murein endopeptidase	0	0	0	3	0	0	0	0	0	0	0	0	0	0	0	1	0	0	0	0	0	1	4	0	0	0	0	0	0	0	0	0	0	0	0	0
NIMDQLYGEFNKIVDADEYVKYNVASTR	[3]	30020129	NP_831760.1	BC1991	TgC	putative murein endopeptidase	0	0	0	0	0	0	0	0	0	0	0	0	0	0	0	0	0	0	1	0	0	1	0	1	0	0	0	0	1	1	0	2	3	0	0	0
QSMDGTMQDIKK	[3]	30020129	NP_831760.1	BC1991	TgC	putative murein endopeptidase	0	0	0	0	0	0	0	0	0	0	0	0	0	0	2	0	0	0	2	0	0	0	0	0	2	0	0	0	4	0	0	0	0	0	0	1
TVVYEQMLKETNLQYLSAEYGAENYNEFK	[7]	30020129	NP_831760.1	BC1991	TgC	putative murein endopeptidase	0	0	0	0	0	0	0	0	0	0	0	0	0	0	0	0	0	0	2	0	0	2	0	0	0	0	0	1	1	2	1	1	2	0	2	0
YKQSMDGTMQDIK	[5], [9]	30020129	NP_831760.1	BC1991	TgC	putative murein endopeptidase	0	0	0	1	0	0	0	0	0	0	0	0	0	0	0	0	0	0	4	0	0	4	2	2	4	0	0	3	3	4	0	0	3	0	0	0
QSMDGTMQDIKK	[7]	30020129	NP_831760.1	BC1991	TgC	putative murein endopeptidase	0	0	0	0	0	0	0	0	0	0	0	0	1	0	0	0	0	0	0	4	4	3	3	3	0	0	0	0	0	2	3	3	4	0	1	0
YKQSMDGTMQDIKK	[5]	30020129	NP_831760.1	BC1991	TgC	putative murein endopeptidase	0	0	1	9	1	2	0	0	2	0	1	1	2	1	5	1	2	0	2	2	1	0	2	1	1	0	0	2	2	1	0	0	0	2	0	0
YSIKGMPGDYTFTLQVK	[6]	30020129	NP_831760.1	BC1991	TgC	putative murein endopeptidase	0	0	0	2	0	0	0	0	0	0	0	0	0	0	2	0	0	0	2	2	2	2	4	2	2	2	0	2	2	2	4	4	4	2	2	2
QSMDGTMQDIKK	[3], [7]	30020129	NP_831760.1	BC1991	TgC	putative murein endopeptidase	0	0	0	0	0	0	0	0	0	0	0	0	0	0	0	0	0	0	0	4	3	4	4	4	4	4	4	4	3	4	4	4	4	2	2	4
YKQSMDGTMQDIKK	[9]	30020129	NP_831760.1	BC1991	TgC	putative murein endopeptidase	0	0	1	6	0	1	0	1	3	0	0	0	0	2	2	1	1	1	3	3	5	5	6	5	2	2	4	3	3	5	5	5	6	2	5	2
SIVGSIVKPGMDEHEKVK	[11]	30020129	NP_831760.1	BC1991	TgC	putative murein endopeptidase	2	3	2	2	2	2	0	0	0	2	2	2	1	2	2	1	1	2	4	3	4	7	5	4	2	2	2	3	2	2	4	5	4	4	4	2
YKQSMDGTMQDIKK	[5], [9]	30020129	NP_831760.1	BC1991	TgC	putative murein endopeptidase	0	0	0	4	0	0	0	0	1	0	0	0	2	1	0	4	0	0	5	4	4	4	4	4	5	4	5	5	5	5	6	5	4	4	6	4
NIMDQLYGEFNKIVDADEYVK	[3]	30020129	NP_831760.1	BC1991	TgC	putative murein endopeptidase	0	0	2	0	0	0	0	0	0	2	1	2	0	0	0	0	0	0	4	4	5	10	6	6	4	4	2	4	4	6	10	12	10	3	5	6
VTYSYFNMSDEQLSK	[8]	30020129	NP_831760.1	BC1991	TgC	putative murein endopeptidase	2	2	2	6	2	10	1	9	2	2	2	2	8	9	5	6	6	4	2	2	2	2	2	2	2	2	0	2	2	2	2	2	2	0	2	2
VTYSYFNMSDEQLSKDHEWDR	[8]	30020129	NP_831760.1	BC1991	TgC	putative murein endopeptidase	0	0	3	7	3	4	0	2	2	3	2	2	5	1	3	2	2	2	4	3	4	6	4	5	3	4	4	2	4	2	5	6	5	3	3	3
SIVGSIVKPGMDEHEK	[11]	30020129	NP_831760.1	BC1991	TgC	putative murein endopeptidase	2	2	5	7	3	5	0	6	3	3	3	2	6	6	9	7	6	1	2	3	4	4	4	4	2	4	2	4	3	4	4	3	4	5	4	4
GMPGDYTFTLQVK	[2]	30020129	NP_831760.1	BC1991	TgC	putative murein endopeptidase	6	2	6	8	8	8	3	7	5	6	4	6	8	7	8	8	8	4	2	2	2	4	4	3	2	2	2	2	3	5	4	5	4	2	2	2
NIMDQLYGEFNK	[3]	30020129	NP_831760.1	BC1991	TgC	putative murein endopeptidase	3	2	4	18	10	15	0	11	8	3	4	2	16	8	14	12	2	2	5	3	2	6	2	2	2	2	2	4	4	4	2	5	4	2	3	2
TVVYEQMLK	[7]	30020129	NP_831760.1	BC1991	TgC	putative murein endopeptidase	1	2	10	16	15	16	9	16	14	4	12	5	16	16	16	13	14	13	5	3	4	4	4	4	3	2	2	5	6	5	6	6	6	2	4	4
ESAEEMVQTLVNDYSALIQELK	[6]	30020148	NP_831779.1	BC2011	Dps1	non-specific DNA-binding protein Dps / Iron-binding ferritin-like antioxidant protein / ferroxidase	0	4	4	0	0	0	0	0	0	4	4	0	0	0	0	0	0	0	0	0	0	0	0	0	2	1	0	0	0	0	0	0	0	0	0	0
MSPEELK	[1]	30020214	NP_831845.1	BC2077	ESAT-6	hypothetical protein BC2077	0	0	0	0	0	0	0	0	0	0	0	0	0	0	0	0	0	0	0	0	0	2	1	0	0	2	0	0	0	0	0	0	0	0	0	0
VQNFAQLLQEINMQLNK	[13]	30020214	NP_831845.1	BC2077	ESAT-6	hypothetical protein BC2077	0	2	4	0	0	0	0	0	0	3	3	0	0	0	0	0	0	0	2	3	0	4	4	2	4	4	2	0	2	0	2	4	2	4	0	2
VVSVVHAWDSEETNDPKNWQNALSANNGSMLVYGDPIVK	[30]	30020857	NP_832488.1	BC2735	NprP2	bacillolysin	0	0	0	0	0	0	0	0	0	0	0	0	0	0	0	0	0	0	2	0	1	1	0	0	0	0	0	0	0	1	0	0	0	0	0	0
GIGEDKMFDIFYYANTDELNMTSNFKELR	[7]	30020857	NP_832488.1	BC2735	NprP2	bacillolysin	0	0	0	0	0	0	0	0	0	0	0	0	0	0	0	0	0	0	1	0	0	2	0	0	0	0	0	0	0	0	2	1	2	0	2	1
FEAATPNYVSGTYLVNAQNGDMLKNMVQESNLK	[22], [26]	30020857	NP_832488.1	BC2735	NprP2	bacillolysin	0	0	0	0	0	0	0	0	0	0	0	0	0	0	0	0	0	0	0	0	0	2	0	0	0	2	0	0	0	0	0	3	2	0	2	0
MQQTYEGKEVYGHQLTAHVDNK	[1]	30020857	NP_832488.1	BC2735	NprP2	bacillolysin	0	0	0	0	0	0	0	0	0	0	0	0	0	0	0	1	0	0	0	0	0	0	0	0	2	2	0	0	0	0	1	3	0	0	2	1
GIGEDKMFDIFYYANTDELNMTSNFK	[7], [21]	30020857	NP_832488.1	BC2735	NprP2	bacillolysin	0	0	0	0	0	0	0	0	0	2	0	0	0	0	0	0	0	0	2	0	0	2	0	0	2	0	0	2	2	2	0	0	2	0	0	2
YVNNGNFNWTMGEQTGSVFR	[11]	30020857	NP_832488.1	BC2735	NprP2	bacillolysin	0	0	0	0	0	0	0	0	0	0	0	0	0	0	2	0	2	0	2	0	2	4	2	2	0	1	0	0	0	0	0	2	2	0	0	0
DMENPASVPSSLGVPYPDDYSEFNDFNGWDQGGVHFNSSIINK	[2]	30020857	NP_832488.1	BC2735	NprP2	bacillolysin	0	0	0	0	0	0	0	0	0	0	0	0	0	0	0	0	0	0	3	0	0	4	0	1	1	2	0	0	0	0	3	2	4	0	4	0
AYDVAGHEFTHAVTSSESNLEYYGESGAINEALSDIMGTSIEK	[37]	30020857	NP_832488.1	BC2735	NprP2	bacillolysin	0	0	0	0	0	0	0	0	0	0	0	0	0	0	0	0	0	0	2	2	1	2	0	1	1	2	0	2	2	2	2	2	2	0	2	2
GIGEDKMFDIFYYANTDELNMTSNFK	[21]	30020857	NP_832488.1	BC2735	NprP2	bacillolysin	0	0	0	0	0	0	1	0	0	0	0	0	0	0	0	0	0	0	2	2	2	2	2	2	2	2	0	0	0	2	2	2	2	1	2	2
GIGEDKMFDIFYYANTDELNMTSNFK	[7]	30020857	NP_832488.1	BC2735	NprP2	bacillolysin	0	0	0	0	0	0	2	0	0	0	0	1	0	0	0	0	0	0	2	2	2	2	2	2	2	2	2	2	0	2	2	2	2	2	2	2
NMVQESNLK	[2]	30020857	NP_832488.1	BC2735	NprP2	bacillolysin	0	0	0	3	4	2	1	4	6	0	0	0	3	1	2	2	5	5	0	0	0	2	1	0	2	2	2	0	2	2	0	2	2	0	2	0
FEAATPNYVSGTYLVNAQNGDMLK	[22]	30020857	NP_832488.1	BC2735	NprP2	bacillolysin	0	0	1	4	1	2	0	2	2	2	1	0	0	3	4	3	2	0	2	2	0	2	3	0	2	4	0	2	2	2	2	4	2	0	3	2
TSDAEFMLENSMFGLPQGSVFTTK	[12]	30021049	NP_832680.1			phosphoglycerol transferase	0	0	0	0	0	0	0	0	0	0	0	0	0	0	0	0	0	0	0	0	0	0	0	0	0	0	0	1	0	1	0	0	0	0	0	0
VMDKEMNSFENAQLQR	[2], [6]	30021049	NP_832680.1			phosphoglycerol transferase	0	0	0	0	0	0	0	0	0	0	0	0	0	0	0	0	0	0	0	0	0	0	0	0	0	0	0	1	2	0	0	0	0	0	0	0
VMDKEMNSFENAQLQR	[2]	30021049	NP_832680.1			phosphoglycerol transferase	0	0	0	0	0	0	0	0	0	0	0	0	0	0	0	0	0	0	0	0	0	0	2	0	0	0	0	1	0	2	1	0	1	0	0	0
FFDASYYDMNEKDVVNYGLK	[9]	30021049	NP_832680.1			phosphoglycerol transferase	0	0	0	0	0	0	0	0	0	0	0	0	0	0	0	0	0	0	0	0	0	0	1	0	0	0	0	2	2	2	0	1	0	0	0	0
MFGFISEDEIVGKGQAVFWPLEQVR	[1]	30021185	NP_832816.1	BC3070	SipA	Signal peptidase I	0	0	0	0	0	0	0	0	0	0	0	0	0	0	0	0	0	0	0	0	0	0	0	0	0	0	0	0	0	0	2	2	0	0	1	0
MFGFISEDEIVGK	[1]	30021185	NP_832816.1	BC3070	SipA	Signal peptidase I	0	0	0	0	0	0	0	0	0	0	0	0	0	0	0	1	2	2	0	0	0	0	0	0	2	1	0	0	0	0	0	2	0	0	0	0
GLDMVKIPFIPTLIAGGIMIGDAR	[4]	30021213	NP_832844.1	BC3101	HblB'	hemolysin BL binding component precursor	0	0	0	0	0	0	0	0	0	0	0	0	0	0	0	0	0	0	0	0	0	0	0	0	0	0	0	1	1	0	0	0	0	0	0	0
GLDMVKIPFIPTLIAGGIMIGDAR	[19]	30021213	NP_832844.1	BC3101	HblB'	hemolysin BL binding component precursor	0	0	0	0	0	0	0	0	0	0	0	0	0	0	0	0	0	0	0	0	0	0	0	0	0	0	0	1	0	2	0	1	0	0	0	0
GLDMVKIPFIPTLIAGGIMIGDAR	[4], [19]	30021213	NP_832844.1	BC3101	HblB'	hemolysin BL binding component precursor	0	0	0	0	0	0	0	0	0	0	0	0	0	0	0	0	0	0	0	0	0	0	0	0	0	0	0	2	2	2	0	0	0	0	0	0
ALIEELMQLK	[7]	30021213	NP_832844.1	BC3101	HblB'	hemolysin BL binding component precursor	0	0	0	0	0	0	0	0	0	0	0	0	0	0	0	2	0	0	2	2	0	0	0	0	0	0	0	2	2	2	2	2	2	0	0	0
AMNEYSYLLINNPDVSFEGITINGNADLPSK	[2]	30021213	NP_832844.1	BC3101	HblB'	hemolysin BL binding component precursor	0	0	0	0	0	0	0	0	0	0	0	0	0	0	0	0	0	0	2	2	2	1	0	0	0	0	0	2	2	2	2	2	2	0	0	0
IPFIPTLIAGGIMIGDAR	[13]	30021213	NP_832844.1	BC3101	HblB'	hemolysin BL binding component precursor	4	4	2	0	0	0	2	0	0	4	6	3	0	0	0	0	0	0	4	4	4	4	4	4	2	0	0	5	5	4	4	4	4	2	3	2
SMNAYSYMLIKNPDVNFEGITINGYVDLPGR	[2]	30021214	NP_832845.1	BC3102	HblB	hemolysin BL binding component precursor	0	0	0	0	0	0	0	0	0	0	0	0	0	0	0	0	0	0	1	3	3	2	3	2	0	1	0	1	2	2	2	0	2	0	1	0
SMNAYSYMLIKNPDVNFEGITINGYVDLPGR	[2], [8]	30021214	NP_832845.1	BC3102	HblB	hemolysin BL binding component precursor	0	0	0	0	0	0	0	0	0	0	0	0	0	0	0	0	0	0	2	2	2	3	2	2	0	0	0	2	2	3	2	2	2	0	1	1
SMNAYSYMLIKNPDVNFEGITINGYVDLPGR	[8]	30021214	NP_832845.1	BC3102	HblB	hemolysin BL binding component precursor	0	1	0	0	0	0	0	0	0	0	0	0	0	0	0	0	0	0	3	1	2	2	3	2	0	0	0	2	2	4	3	4	2	0	1	1
MKETLQK	[1]	30021214	NP_832845.1	BC3102	HblB	hemolysin BL binding component precursor	0	0	0	0	0	0	0	0	0	0	0	0	0	0	0	0	0	0	2	2	2	2	2	2	1	2	2	2	2	2	2	2	2	2	2	2
ALDDAINALTYMSTQWHDLDSQYSGVLGHIENAAQK	[12]	30021214	NP_832845.1	BC3102	HblB	hemolysin BL binding component precursor	2	2	2	0	0	0	0	0	0	2	2	2	0	0	0	0	0	0	3	2	2	3	2	1	0	1	0	2	3	2	2	2	4	0	0	1
QLLDTLNGIVEYDTTFDNYYETMVEAINTGDGETLKEGITDLR	[23]	30021214	NP_832845.1	BC3102	HblB	hemolysin BL binding component precursor	3	0	0	0	0	0	0	0	0	4	0	0	0	0	0	0	0	0	4	4	0	4	2	2	2	0	0	4	3	4	3	4	3	0	3	0
SMNAYSYMLIK	[2]	30021214	NP_832845.1	BC3102	HblB	hemolysin BL binding component precursor	1	2	2	1	0	0	0	1	0	1	1	3	0	2	0	0	0	1	4	4	4	2	2	2	2	2	0	2	4	2	2	2	2	2	2	2
QLLDTLNGIVEYDTTFDNYYETMVEAINTGDGETLK	[23]	30021214	NP_832845.1	BC3102	HblB	hemolysin BL binding component precursor	2	3	3	0	0	0	0	0	0	2	0	2	0	0	0	0	0	0	4	6	0	3	2	2	2	3	0	4	4	4	2	3	4	0	2	1
SMNAYSYMLIK	[8]	30021214	NP_832845.1	BC3102	HblB	hemolysin BL binding component precursor	9	7	6	1	5	3	8	0	0	9	7	7	1	4	6	0	0	0	2	3	2	2	2	2	2	2	0	2	2	2	0	0	1	2	0	1
SMNAYSYMLIK	[2], [8]	30021214	NP_832845.1	BC3102	HblB	hemolysin BL binding component precursor	4	3	5	10	2	4	10	1	0	4	9	4	3	3	4	2	2	0	3	2	2	2	2	2	2	2	0	3	4	3	2	2	2	0	2	1
VVGVAYSNINEMHK	[12]	30021214	NP_832845.1	BC3102	HblB	hemolysin BL binding component precursor	6	5	6	9	3	7	5	2	3	4	5	6	6	5	10	2	2	2	3	3	2	4	4	4	3	4	4	4	3	4	4	3	4	4	4	3
QLESDGFNVMK	[10]	30021214	NP_832845.1	BC3102	HblB	hemolysin BL binding component precursor	12	12	12	12	10	12	4	8	6	11	12	12	10	11	12	9	7	7	5	4	4	4	2	2	2	2	2	4	6	4	2	2	3	2	2	2
KALAETGSHILVMDLYAK	[13]	30021215	NP_832846.1	BC3103	HblL1	hemolysin BL lytic component L1	0	0	0	2	0	0	0	0	0	0	0	0	0	0	0	0	0	0	0	1	2	0	0	1	0	0	0	0	1	2	0	0	0	0	0	0
MLQDFKGK	[1]	30021215	NP_832846.1	BC3103	HblL1	hemolysin BL lytic component L1	0	0	0	0	0	0	0	0	0	0	0	0	0	0	0	0	0	0	2	2	2	2	2	2	0	1	0	2	2	2	2	2	2	2	1	2
QWNTMGANYTDLLDNIDSMEDHKFSLIPDDLK	[19]	30021215	NP_832846.1	BC3103	HblL1	hemolysin BL lytic component L1	0	1	0	0	0	0	0	0	0	0	1	0	0	0	0	0	0	0	1	2	4	4	3	3	0	1	1	1	1	2	3	2	4	0	1	0
QWNTMGANYTDLLDNIDSMEDHKFSLIPDDLK	[5]	30021215	NP_832846.1	BC3103	HblL1	hemolysin BL lytic component L1	1	1	0	0	0	0	0	0	0	1	0	0	0	0	0	0	0	0	1	3	5	1	3	4	0	2	0	2	1	2	2	1	4	0	1	0
IGELSMK	[6]	30021215	NP_832846.1	BC3103	HblL1	hemolysin BL lytic component L1	2	3	2	0	0	2	2	0	0	1	4	0	0	0	0	0	0	0	2	2	2	2	1	2	0	0	0	3	2	2	2	2	2	0	1	0
IGELSMKADR	[6]	30021215	NP_832846.1	BC3103	HblL1	hemolysin BL lytic component L1	0	0	0	0	0	0	0	0	0	0	0	0	0	1	0	0	0	0	4	4	4	2	1	3	0	2	0	3	4	3	3	2	4	3	1	2
QWNTMGANYTDLLDNIDSMEDHKFSLIPDDLK	[5], [19]	30021215	NP_832846.1	BC3103	HblL1	hemolysin BL lytic component L1	0	0	0	0	0	0	0	0	0	0	2	2	0	0	0	0	0	0	3	4	2	3	3	3	1	2	0	4	4	3	4	4	4	1	0	1
TMIKQPNVNLSNIDLGSEGGELLK	[2]	30021215	NP_832846.1	BC3103	HblL1	hemolysin BL lytic component L1	2	2	2	2	0	0	0	0	0	2	2	2	0	2	2	0	0	0	2	4	4	2	4	4	2	2	2	2	2	2	4	2	3	3	2	2
HMDSYNEISNK	[2]	30021215	NP_832846.1	BC3103	HblL1	hemolysin BL lytic component L1	0	3	2	3	0	1	0	0	0	0	4	2	0	0	0	0	0	0	4	4	5	4	4	4	2	2	0	4	4	4	4	4	4	2	4	2
ALAETGSHILVMDLYAK	[12]	30021215	NP_832846.1	BC3103	HblL1	hemolysin BL lytic component L1	2	7	4	4	4	4	11	0	0	1	8	4	3	3	4	4	0	2	6	4	4	4	4	4	3	3	0	6	6	6	4	4	4	4	4	4
LEVLQEMAMTNQENTQR	[7]	30021216	NP_832847.1	BC3104	HblL2	hemolysin BL lytic component L2	0	0	1	1	0	0	0	0	0	0	0	0	0	0	0	0	0	0	0	0	0	0	0	0	0	0	0	0	0	0	0	0	0	0	0	0
LEVLQEMAMTNQENTQR	[9]	30021216	NP_832847.1	BC3104	HblL2	hemolysin BL lytic component L2	0	0	1	4	0	0	0	0	0	0	0	0	0	0	2	0	0	0	0	1	0	0	0	0	0	0	0	0	0	0	0	0	0	0	0	0
SMLLLTQNDLHTFANQIDVELDLLK	[2]	30021216	NP_832847.1	BC3104	HblL2	hemolysin BL lytic component L2	3	0	2	1	0	0	0	0	0	2	0	2	0	0	0	0	0	0	2	4	2	2	2	2	2	2	0	2	2	2	2	2	3	0	2	0
EGFSDRLEVLQEMAMTNQENTQR	[13]	30021216	NP_832847.1	BC3104	HblL2	hemolysin BL lytic component L2	2	2	2	2	2	2	0	0	0	2	2	2	0	1	2	0	0	0	2	2	2	2	2	1	0	2	0	2	2	2	1	2	2	0	0	0
EGFSDRLEVLQEMAMTNQENTQR	[13], [15]	30021216	NP_832847.1	BC3104	HblL2	hemolysin BL lytic component L2	0	2	2	4	0	2	0	0	0	2	2	2	0	0	2	2	0	0	2	2	2	2	2	2	2	2	0	2	2	2	0	2	2	0	2	0
TQEYDLMKVIDTEK	[7]	30021216	NP_832847.1	BC3104	HblL2	hemolysin BL lytic component L2	1	0	0	4	0	0	0	0	0	3	0	0	0	0	2	0	0	0	4	4	4	4	4	4	2	4	0	4	4	3	4	4	3	2	2	2
EGFSDRLEVLQEMAMTNQENTQR	[15]	30021216	NP_832847.1	BC3104	HblL2	hemolysin BL lytic component L2	6	4	6	3	2	2	0	0	2	6	6	6	1	1	3	0	0	0	3	4	2	2	4	2	2	2	2	2	2	2	2	2	2	1	2	2
SMLLLTQNDLHTFANQIDVELDLLKR	[2]	30021216	NP_832847.1	BC3104	HblL2	hemolysin BL lytic component L2	9	2	3	2	0	0	1	0	0	7	0	4	0	0	1	0	0	0	5	6	4	5	4	4	4	5	0	5	5	5	5	6	4	4	5	4
LIQTYIDQSLMSPNVQLEEVTALNTNQFLIK	[11]	30021216	NP_832847.1	BC3104	HblL2	hemolysin BL lytic component L2	7	5	6	2	2	2	2	0	2	9	2	7	1	1	4	0	1	0	6	9	8	7	8	6	5	6	2	7	6	7	6	8	7	3	7	4
QDMKEWSSELYPQLILLNSK	[3]	30021216	NP_832847.1	BC3104	HblL2	hemolysin BL lytic component L2	6	6	5	11	5	4	3	0	2	6	5	6	2	4	7	2	0	1	7	8	7	6	6	5	4	4	2	6	7	6	5	6	6	3	3	2
TQEYDLMK	[7]	30021216	NP_832847.1	BC3104	HblL2	hemolysin BL lytic component L2	8	12	11	11	8	10	2	3	2	8	11	12	11	5	12	4	7	4	5	4	4	4	2	2	3	2	0	4	4	4	2	2	4	2	2	2
TIQDVVLDQFEYLFSIGAMNLDQYK	[19]	30021243	NP_832874.1			putative hydrolase	0	0	0	0	0	0	0	0	0	0	0	0	0	0	0	0	0	0	0	2	2	0	2	2	0	2	1	1	0	0	2	2	2	2	2	0
LNLNTVNVPIQVDIPNVTSTNMVINQAQK	[22]	30021360	NP_832991.1			hypothetical protein BC3251	0	0	0	0	0	0	0	0	0	0	0	0	0	0	0	0	0	0	0	0	0	0	0	0	2	2	0	1	1	2	0	0	0	0	0	1
LSLSMNGNQLK	[5]	30021625	NP_833256.1	BC3523	HlyII	hemolysin II	0	0	0	0	0	0	0	0	0	0	0	0	0	0	0	0	0	0	0	0	0	2	0	2	0	0	0	0	2	0	0	2	2	0	0	0
AAPVNTMTSAK	[7]	30021625	NP_833256.1	BC3523	HlyII	hemolysin II	0	0	0	0	0	0	0	0	0	0	0	0	0	0	0	0	0	0	0	0	0	2	0	2	0	0	0	1	2	0	2	2	2	0	0	0
ALEEQMNSINSVNDKLNK	[6]	30021625	NP_833256.1	BC3523	HlyII	hemolysin II	0	0	0	2	2	0	0	0	0	0	0	0	0	0	0	0	0	0	0	0	0	1	0	1	0	0	0	0	2	0	1	2	2	0	2	0
DSFNTFYGNQLFMK	[13]	30021625	NP_833256.1	BC3523	HlyII	hemolysin II	0	0	0	2	4	2	0	0	0	0	0	0	0	1	0	2	0	0	0	0	0	2	2	2	0	0	0	2	2	0	2	2	2	0	1	0
EGDYVIQGQTIGVMGETGQASGQHLHFELHK	[14]	30021795	NP_833426.1	BC3698	CwpC	cell wall endopeptidase	0	0	0	0	0	0	0	0	0	0	0	0	0	0	0	0	0	0	0	0	0	0	0	0	1	1	0	0	0	0	0	0	0	0	0	0
APIMIYAR	[4]	30021795	NP_833426.1	BC3698	CwpC	cell wall endopeptidase	4	4	0	0	0	0	0	0	4	1	0	0	4	2	0	2	0	0	1	0	0	2	0	2	2	2	2	2	0	2	2	0	2	0	0	2
APVMIYAR	[4]	30021796	NP_833427.1	BC3699	-	antigen	0	0	0	0	0	0	0	1	0	0	0	0	0	0	0	0	0	0	0	0	0	0	0	0	0	0	2	2	0	1	0	0	0	0	0	0
TVVAPSLGNTTGAMVK	[14]	30021796	NP_833427.1	BC3699	-	antigen	0	2	0	2	0	0	0	0	0	0	0	0	0	0	0	0	0	0	0	0	0	1	0	2	2	1	2	2	0	2	1	0	2	2	0	0
TGRNPQTGEEMQIAASK	[11]	30021822	NP_833453.1	BC3728	Hup3	DNA-binding protein HU	0	2	2	0	0	0	0	0	0	0	2	2	0	0	0	0	0	0	0	0	0	0	0	0	0	0	0	0	0	0	0	0	0	0	0	0
EYEDMKGAEDSFSSTFEKNYFVDPIFLK	[5]	30021854	NP_833485.1			1-phosphatidylinositol phosphodiesterase precursor	0	0	0	0	0	0	0	0	0	0	0	0	0	0	0	0	0	0	0	0	0	0	0	0	0	0	0	0	0	2	1	2	1	0	1	0
QFLRDNPSETIIMSLKK	[13]	30021854	NP_833485.1			1-phosphatidylinositol phosphodiesterase precursor	0	0	0	2	0	0	0	0	0	0	0	0	0	0	2	0	0	0	0	0	0	0	0	0	0	0	0	0	0	0	0	1	2	0	0	0
LQNPIKQVWGMTQEYDFR	[11]	30021854	NP_833485.1			1-phosphatidylinositol phosphodiesterase precursor	0	0	0	2	0	0	0	0	0	0	0	0	0	0	2	0	0	0	0	0	0	0	0	0	0	0	0	0	0	1	1	1	2	0	1	0
DNPSETIIMSLKK	[9]	30021854	NP_833485.1			1-phosphatidylinositol phosphodiesterase precursor	0	0	0	3	0	2	0	1	2	2	0	0	2	2	2	4	4	2	0	0	0	0	0	0	0	0	0	0	0	0	0	0	0	0	0	0
EYEDMKGAEDSFSSTFEK	[5]	30021854	NP_833485.1			1-phosphatidylinositol phosphodiesterase precursor	0	0	0	3	0	1	1	2	0	2	0	0	1	0	1	2	3	0	2	0	1	0	0	1	0	0	0	1	0	2	1	1	2	0	2	1
DNPSETIIMSLK	[9]	30021854	NP_833485.1			1-phosphatidylinositol phosphodiesterase precursor	0	0	0	3	0	4	1	6	4	2	2	0	4	2	2	6	4	4	0	0	0	0	0	0	0	0	0	0	0	0	0	0	0	0	0	0
QVWGMTQEYDFR	[5]	30021854	NP_833485.1			1-phosphatidylinositol phosphodiesterase precursor	1	0	2	8	8	10	4	10	10	2	2	0	10	9	8	12	12	10	2	2	2	2	2	2	0	0	0	2	2	2	2	2	2	1	2	2
WMQPIPDNIPLAR	[2]	30021854	NP_833485.1			1-phosphatidylinositol phosphodiesterase precursor	4	2	2	10	10	8	4	10	10	3	4	2	12	8	10	12	10	11	2	2	2	2	2	2	0	2	0	2	2	2	2	3	2	2	2	2
FFEEICLLDQAFVKNPDMK	[18]	30021914	NP_833545.1	BC3824	Tsf	elongation factor Ts	0	0	0	0	0	0	0	0	0	0	0	0	0	0	0	0	0	0	0	0	0	0	0	0	2	1	0	0	0	0	0	0	0	0	0	0
HGDIIHEMGIVYAPDYVINAGGVINVADELYGYNR	[8]	30022246	NP_833877.1	BC4162	Ldh	leucine dehydrogenase	0	0	0	0	0	0	0	0	0	0	0	0	0	0	0	0	0	0	0	0	0	0	0	0	2	1	0	0	0	0	0	0	0	0	0	0
VEIAPEVIEVIAGIAAAEVEGVAAMR	[25]	30022265	NP_833896.1	BC4182	Gls24	putative cytoplasmic protein	0	0	0	0	0	0	0	0	0	0	0	0	0	0	0	0	0	0	0	0	0	0	0	0	1	2	0	0	0	0	0	0	0	2	0	0
VVNEETAALMLTNPNTLGLFEENILEMAEIVHNAGGK	[10]	30022307	NP_833938.1	BC4224	GcvPB	glycine dehydrogenase subunit 2	0	0	0	0	0	0	0	0	0	0	0	0	0	0	0	0	0	0	0	0	0	0	0	0	0	3	2	0	0	0	0	0	0	0	0	0
EMLQTIGVQTIDELFSDIPESVR	[2]	30022308	NP_833939.1	BC4225	GcvA	glycine dehydrogenase subunit 1	0	0	0	0	0	0	0	0	0	0	0	0	0	0	0	0	0	0	0	0	0	0	0	0	2	2	0	0	0	0	0	0	0	0	0	0
LQYFTLAESLGAVESLISIPSQMTHASIPADR	[23]	30022447	NP_834078.1	BC4366	Cgs	cystathionine beta-lyase	0	0	0	0	0	0	0	0	0	0	0	0	0	0	0	0	0	0	0	0	0	0	0	0	2	2	0	0	0	0	0	0	0	0	0	0
QGSSDWNEMQSAIAAGVEIPKEQLVFHFVGR	[9]	30022452	NP_834083.1	BC4371	-	hypothetical protein BC4371	0	0	0	0	0	0	0	0	0	0	0	0	0	0	0	0	0	0	0	0	0	0	0	0	1	1	0	0	0	0	0	0	0	0	0	0
AVGTEQGSSPAMTFK	[12]	30022452	NP_834083.1	BC4371	-	hypothetical protein BC4371	0	0	0	0	0	0	0	0	0	0	0	0	0	0	0	2	0	0	0	0	0	0	0	0	1	1	0	0	0	0	0	0	0	0	0	0
EGKSMKQEEAK	[5]	30022544	NP_834175.1			stage II sporulation protein B	0	0	0	0	0	0	0	0	0	0	0	0	0	0	0	0	0	0	0	1	0	1	1	0	0	1	1	1	1	2	1	1	1	0	0	0
AQLNELLDAAEQGIFQLIDMQK	[20]	30022573	NP_834204.1	BC4494	Rph	ribonuclease PH	0	0	0	0	0	0	0	0	0	0	0	0	0	0	0	0	0	0	0	0	0	0	0	0	2	2	0	0	0	0	0	0	0	0	0	1
VFIEMASR	[5]	30022623	NP_834254.1	BC4547	LsdA	cell surface protein	0	0	0	0	0	0	0	0	0	0	0	0	0	0	0	2	0	0	0	0	0	0	0	0	0	0	0	0	0	0	0	0	0	0	2	2
MNSYFESPATLTVK	[1]	30022624	NP_834255.1	BC4548	IsdA1	cell surface protein	0	0	0	2	0	0	0	2	2	2	1	0	0	2	2	4	4	4	0	0	0	0	0	0	0	0	0	0	0	0	0	0	0	0	2	2
AENDSASMANDYFEKPAK	[8]	30022625	NP_834256.1			cell surface protein	0	0	0	0	0	0	0	0	0	0	0	0	0	0	0	1	0	0	0	0	0	0	0	0	0	0	0	0	0	0	0	0	0	0	2	1
MGDGPQIILYDASVIGHTGLR	[1]	30022646	NP_834277.1	BC4571	FrxX	deblocking aminopeptidase	0	0	0	0	0	0	0	0	0	0	0	0	0	0	0	0	0	0	0	0	0	0	0	0	2	2	0	0	0	0	0	0	0	0	0	0
IVCTIGPASESIEKLEQLIEAGMNVAR	[23]	30022674	NP_834305.1	BC4599	PykI	pyruvate kinase	0	0	0	0	0	0	0	0	0	0	0	0	0	0	0	0	0	0	0	0	0	0	0	0	0	1	2	0	0	0	0	0	0	2	0	0
IENQEGIDNIDSILEVSDGLMVAR	[21]	30022674	NP_834305.1	BC4599	PykI	pyruvate kinase	0	0	0	0	0	0	0	0	0	0	0	0	0	0	0	0	0	0	0	0	0	0	0	0	2	0	2	0	1	0	0	0	0	0	1	0
AASTDEMLDTAIQTGMDAGLIGLGDTVVITAGVPVAETGTTNLMK	[44]	30022674	NP_834305.1	BC4599	PykI	pyruvate kinase	0	0	0	0	0	0	0	0	0	0	0	0	0	0	0	0	0	0	0	0	0	0	0	0	0	1	1	0	0	0	0	0	0	4	4	0
HTIDKDMYQLSK	[7]	30022675	NP_834306.1	BC4600	Pfk	6-phosphofructokinase	0	0	0	0	0	0	0	0	0	0	0	0	0	0	0	0	0	0	0	0	0	0	0	0	1	1	0	1	0	0	0	0	0	0	0	0
TYVIEVMGR	[7]	30022675	NP_834306.1	BC4600	Pfk	6-phosphofructokinase	0	0	0	0	0	0	0	0	0	0	0	0	0	0	0	2	0	0	0	0	0	0	0	0	2	0	0	2	2	0	0	0	0	0	0	0
IGVLTSGGDSPGMNAAIR	[13]	30022675	NP_834306.1	BC4600	Pfk	6-phosphofructokinase	0	0	2	1	0	0	0	0	0	0	2	0	0	0	0	2	0	0	0	2	0	1	2	1	3	2	2	2	1	1	0	0	0	0	2	2
HAGDIALWAGLADGAETILIPEEEYDMDDVIAR	[27]	30022675	NP_834306.1	BC4600	Pfk	6-phosphofructokinase	0	0	0	0	0	0	0	0	0	0	1	0	0	0	0	0	0	0	0	2	0	2	0	0	4	4	2	4	2	3	2	0	2	0	1	4
GIMDSGFDGIFLIATNPVDILTYVTWK	[3]	30022937	NP_834568.1	BC4870	Ldh2	L-lactate dehydrogenase	0	0	0	0	0	0	0	0	0	0	0	0	0	0	0	0	0	0	0	1	0	0	1	2	2	2	6	0	0	0	0	0	0	4	2	1
ACAMSGYLLGVNPFDQPGVEAYKK	[4]	30022940	NP_834571.1	BC4898	Pgi	glucose-6-phosphate isomerase	0	0	0	0	0	0	0	0	0	0	1	0	0	0	0	2	0	0	0	0	0	0	0	0	2	2	2	1	2	0	0	0	1	0	0	0
FSVLTPVGLLPIAVSGLNIEEMMK	[22]	30022940	NP_834571.1	BC4898	Pgi	glucose-6-phosphate isomerase	0	1	0	0	0	0	0	0	0	2	0	0	0	0	0	0	0	0	0	1	0	0	0	1	2	0	0	1	2	0	2	0	1	0	0	0
DLMDVLEGKDFSINVISK	[3]	30022940	NP_834571.1	BC4898	Pgi	glucose-6-phosphate isomerase	0	0	0	0	0	0	0	0	0	2	2	0	0	0	0	0	0	0	0	0	0	0	0	0	3	2	0	2	2	2	0	0	0	0	0	2
AAIEMLNHSFYNTLSK	[5]	30022940	NP_834571.1	BC4898	Pgi	glucose-6-phosphate isomerase	0	0	2	1	0	0	0	0	1	2	3	0	0	0	0	1	0	0	0	0	0	0	0	0	2	2	0	2	2	1	0	0	0	0	0	2
NMFALLGKPGFEELKAELEER	[2]	30022940	NP_834571.1	BC4898	Pgi	glucose-6-phosphate isomerase	0	0	3	0	0	0	0	0	0	3	3	0	0	0	0	0	0	0	0	1	0	0	0	0	4	4	2	2	2	4	0	0	2	1	0	4
TIEMLVNYEPALQYFAEWWK	[4]	30022940	NP_834571.1	BC4898	Pgi	glucose-6-phosphate isomerase	0	0	0	0	0	0	0	0	0	2	0	0	0	0	0	0	0	0	0	2	1	0	2	2	4	5	3	2	0	2	2	0	2	2	2	4
FSVLTPVGLLPIAVSGLNIEEMMK	[22], [23]	30022940	NP_834571.1	BC4898	Pgi	glucose-6-phosphate isomerase	0	1	4	0	0	0	0	0	0	2	2	2	0	0	0	0	0	0	2	3	2	2	2	2	5	4	2	4	2	4	2	2	2	2	2	3
FSVLTPVGLLPIAVSGLNIEEMMK	[23]	30022940	NP_834571.1	BC4898	Pgi	glucose-6-phosphate isomerase	0	3	4	0	0	0	0	0	0	9	4	2	0	0	0	0	0	0	2	5	2	2	3	1	4	6	4	5	1	4	3	4	3	4	4	6
MYNNDIHWLFER	[1]	30023067	NP_834698.1			protein erfK/srfK precursor	0	0	0	0	0	0	0	0	0	0	0	0	0	0	0	0	0	0	0	1	1	0	0	0	0	0	0	0	0	0	0	0	0	0	0	0
KGMEIAQDSDDEMTSDLLLGIYTELEK	[13]	30023083	NP_834714.1	BC5044	Dps2	non-specific DNA-binding protein Dps / Iron-binding ferritin-like antioxidant protein / ferroxidase	0	0	0	0	0	0	0	0	0	1	2	0	0	0	0	0	0	0	0	0	0	0	0	0	0	0	0	0	0	0	0	0	0	0	0	0
ILAIGGKPVATMK	[12]	30023083	NP_834714.1	BC5044	Dps2	non-specific DNA-binding protein Dps / Iron-binding ferritin-like antioxidant protein / ferroxidase	0	0	2	0	0	0	0	0	0	1	2	0	0	0	0	2	0	0	0	0	0	0	0	0	0	0	0	0	0	0	0	0	0	0	0	0
KPLNISIDLPGMR	[12]	30023138	NP_834769.1	BC5101	HlyI	perfringolysin O precursor	0	0	0	0	0	0	0	0	0	0	0	0	0	0	0	0	0	0	0	0	0	0	0	0	0	0	0	0	2	1	0	0	0	0	0	0
VMVAAYK	[2]	30023138	NP_834769.1	BC5101	HlyI	perfringolysin O precursor	0	0	0	0	0	0	0	0	0	0	0	0	0	0	0	0	0	0	1	0	0	0	0	0	0	0	0	2	2	2	2	1	1	0	0	0
MQYTESMVYSK	[1], [7]	30023138	NP_834769.1	BC5101	HlyI	perfringolysin O precursor	0	0	0	0	0	0	0	0	0	0	0	0	0	0	0	2	0	0	2	1	0	1	0	0	0	0	0	1	2	2	0	0	1	0	0	0
GVSNSAPPVMVSNVAYGR	[10]	30023138	NP_834769.1	BC5101	HlyI	perfringolysin O precursor	0	0	0	0	0	0	0	0	0	0	0	0	0	0	0	0	0	0	2	2	0	2	2	1	0	0	0	2	2	2	2	0	2	0	0	0
MTLDHYGAYVAQFDVSWDEFTFDQK	[1]	30023138	NP_834769.1	BC5101	HlyI	perfringolysin O precursor	0	0	0	0	0	0	0	0	0	0	0	0	0	0	0	0	0	0	2	2	0	2	1	1	0	0	0	2	2	2	2	2	2	0	2	0
MQYTESMVYSK	[7]	30023138	NP_834769.1	BC5101	HlyI	perfringolysin O precursor	0	0	0	0	0	0	0	0	0	0	0	0	0	0	0	0	0	0	2	2	0	2	2	2	0	0	0	2	2	2	2	2	2	0	1	0
MQYTESMVYSK	[1]	30023138	NP_834769.1	BC5101	HlyI	perfringolysin O precursor	0	0	0	0	0	0	0	0	0	0	0	0	0	0	0	0	0	0	2	2	2	2	2	2	0	0	0	2	2	2	2	2	2	0	0	0
KVMVAAYK	[3]	30023138	NP_834769.1	BC5101	HlyI	perfringolysin O precursor	0	0	0	0	0	0	0	0	0	0	0	0	0	0	0	0	0	0	2	2	1	2	2	2	0	0	0	2	2	3	2	2	2	0	2	0
RKPLNISIDLPGMR	[13]	30023138	NP_834769.1	BC5101	HlyI	perfringolysin O precursor	0	1	0	0	0	0	0	0	0	0	0	0	0	0	0	0	0	0	2	2	2	2	2	2	0	0	0	2	2	2	2	2	2	0	2	1
KGVSNSAPPVMVSNVAYGR	[11]	30023138	NP_834769.1	BC5101	HlyI	perfringolysin O precursor	0	0	0	2	0	0	0	0	0	0	0	0	0	0	0	2	0	0	2	3	2	2	4	2	0	0	0	2	2	2	2	2	2	0	2	0
RKPLNISIDLPGMRK	[13]	30023138	NP_834769.1	BC5101	HlyI	perfringolysin O precursor	0	0	0	0	0	0	0	0	0	0	0	0	0	0	0	0	0	0	1	3	2	2	3	2	0	0	0	3	2	4	4	4	4	0	2	0
QLPTPMMNIINGGSHADNNVDFQEFMILPVGAPTFK	[6], [26]	30023172	NP_834803.1	BC5135	Eno	phosphopyruvate hydratase	0	0	0	0	0	0	0	0	0	0	0	0	0	0	0	0	0	0	0	0	0	0	0	0	1	1	0	1	0	0	0	0	0	0	0	0
MSTIIDVYAR	[1]	30023172	NP_834803.1	BC5135	Eno	phosphopyruvate hydratase	0	0	0	0	0	0	0	0	0	0	0	0	0	0	0	0	0	0	0	0	0	0	0	0	2	0	0	2	2	0	0	0	0	0	0	1
QLPTPMMNIINGGSHADNNVDFQEFMILPVGAPTFK	[6]	30023172	NP_834803.1	BC5135	Eno	phosphopyruvate hydratase	0	0	0	0	0	0	0	0	0	0	0	0	0	0	0	0	0	0	0	1	0	0	0	0	1	1	0	2	0	0	0	0	0	0	1	2
VNQIGTLTETFEAIEMAKR	[16]	30023172	NP_834803.1	BC5135	Eno	phosphopyruvate hydratase	0	0	0	0	0	0	0	0	0	0	0	0	0	0	0	0	0	0	0	0	0	0	0	0	1	0	1	0	0	2	1	0	1	0	0	1
AMIELDGTPNK	[2]	30023172	NP_834803.1	BC5135	Eno	phosphopyruvate hydratase	0	0	0	0	0	0	0	0	0	0	0	0	0	0	0	0	0	0	0	0	0	0	0	0	2	2	0	2	1	0	0	0	0	0	0	0
QLPTPMMNIINGGSHADNNVDFQEFMILPVGAPTFK	[26]	30023172	NP_834803.1	BC5135	Eno	phosphopyruvate hydratase	0	0	0	0	0	0	0	0	0	0	0	0	0	0	0	0	0	0	0	0	0	0	0	0	3	1	3	0	0	0	0	0	0	0	0	2
QLPTPMMNIINGGSHADNNVDFQEFMILPVGAPTFK	[7], [26]	30023172	NP_834803.1	BC5135	Eno	phosphopyruvate hydratase	0	0	0	0	0	0	0	0	0	0	0	0	0	0	0	0	0	0	0	0	0	0	0	0	5	0	1	1	0	0	0	0	0	0	0	0
QLPTPMMNIINGGSHADNNVDFQEFMILPVGAPTFK	[6], [7]	30023172	NP_834803.1	BC5135	Eno	phosphopyruvate hydratase	0	0	0	0	0	0	0	0	0	0	0	0	0	0	0	0	0	0	0	0	0	0	0	0	0	3	1	2	0	0	0	0	0	2	0	2
TGLTSAEMVDFYEELCKDFPIISIEDGLDENDWDGHK	[8]	30023172	NP_834803.1	BC5135	Eno	phosphopyruvate hydratase	0	0	0	0	0	0	0	0	0	0	0	0	0	0	0	0	0	0	0	0	0	0	0	0	2	3	2	2	0	0	1	0	0	0	0	0
AGENVFLGMDVASSEFYNK	[9]	30023172	NP_834803.1	BC5135	Eno	phosphopyruvate hydratase	0	0	0	0	0	0	0	0	0	0	2	0	0	0	0	2	0	0	0	0	0	0	0	0	3	2	0	3	1	0	0	0	0	0	0	2
QLPTPMMNIINGGSHADNNVDFQEFMILPVGAPTFK	[7]	30023172	NP_834803.1	BC5135	Eno	phosphopyruvate hydratase	0	0	0	0	0	0	0	0	0	0	0	0	0	0	0	0	0	0	0	0	0	0	0	0	3	6	1	3	0	0	0	0	1	0	1	1
AGENVFLGMDVASSEFYNKETGKYDLAGEGR	[9]	30023172	NP_834803.1	BC5135	Eno	phosphopyruvate hydratase	0	0	0	0	0	0	0	0	0	0	0	0	0	0	0	0	0	0	0	1	0	0	0	0	4	3	1	2	2	2	0	0	2	1	1	3
AMIELDGTPNKGK	[2]	30023172	NP_834803.1	BC5135	Eno	phosphopyruvate hydratase	0	0	0	0	0	0	0	0	0	0	1	0	0	0	0	3	0	0	0	1	0	0	0	0	4	4	1	4	1	2	0	0	0	0	0	4
MGAEVFHALK	[1]	30023172	NP_834803.1	BC5135	Eno	phosphopyruvate hydratase	0	0	0	0	0	0	0	0	2	0	0	0	0	0	0	2	0	1	0	0	0	0	0	0	4	4	4	4	1	2	0	0	0	1	0	4
LGANAILGVSMAVAHAAADFVGLPLYR	[11]	30023172	NP_834803.1	BC5135	Eno	phosphopyruvate hydratase	3	1	1	0	0	0	0	0	1	2	0	3	0	0	0	0	0	0	3	4	3	4	4	4	4	4	4	3	3	4	4	4	4	4	4	4
VNQIGTLTETFEAIEMAK	[16]	30023172	NP_834803.1	BC5135	Eno	phosphopyruvate hydratase	2	1	1	4	0	0	0	0	2	4	4	4	0	0	0	0	0	0	3	3	3	2	0	3	4	4	4	4	4	4	4	3	4	4	4	4
NDVELREDGILGDIAPTMLTLLGVEQPKEMTGK	[30]	30023173	NP_834804.1	BC5136	Pgm4	phosphoglyceromutase	0	0	0	0	0	0	0	0	0	0	0	0	0	0	0	0	0	0	0	0	0	0	0	0	2	2	2	2	0	0	2	0	1	0	0	2
GMMTTIHSYTNDQQILDLPHKDLR	[3]	30023174	NP_834805.1	BC5140	GapA2	glyceraldehyde-3-phosphate dehydrogenase	0	0	0	0	0	0	0	0	0	0	0	0	0	0	0	0	0	0	0	0	0	0	0	0	1	1	0	0	0	0	0	0	0	0	0	0
RGMMTTIHSYTNDQQILDLPHK	[3]	30023174	NP_834805.1	BC5140	GapA2	glyceraldehyde-3-phosphate dehydrogenase	0	0	0	0	0	0	0	0	0	0	0	0	0	0	0	0	0	0	0	0	0	0	0	0	1	1	0	0	0	0	0	0	0	0	0	0
RGMMTTIHSYTNDQQILDLPHK	[4]	30023174	NP_834805.1	BC5140	GapA2	glyceraldehyde-3-phosphate dehydrogenase	0	0	0	0	0	0	0	0	0	0	0	0	0	0	0	0	0	0	0	0	0	0	0	0	1	0	1	0	0	0	0	0	0	0	0	0
GMMTTIHSYTNDQQILDLPHK	[2], [3]	30023174	NP_834805.1	BC5140	GapA2	glyceraldehyde-3-phosphate dehydrogenase	0	0	0	0	0	0	0	0	0	0	0	0	0	0	0	0	0	0	0	0	0	0	0	0	2	0	1	0	0	0	0	0	0	0	0	0
GMMTTIHSYTNDQQILDLPHK	[3]	30023174	NP_834805.1	BC5140	GapA2	glyceraldehyde-3-phosphate dehydrogenase	0	0	0	0	0	0	0	0	0	0	0	0	0	0	0	0	0	0	0	0	0	0	0	0	2	0	2	0	0	0	0	0	0	0	0	0
GMMTTIHSYTNDQQILDLPHKDLR	[2], [3]	30023174	NP_834805.1	BC5140	GapA2	glyceraldehyde-3-phosphate dehydrogenase	0	0	0	0	0	0	0	0	0	0	0	0	0	0	0	0	0	0	0	0	0	0	0	0	1	0	2	1	0	0	0	0	0	0	0	0
GILGYSEEPLVSIDYNGCTASSTIDALSTMVMEGNMVK	[30]	30023174	NP_834805.1	BC5140	GapA2	glyceraldehyde-3-phosphate dehydrogenase	0	0	0	0	0	0	0	0	0	0	0	0	0	0	0	0	0	0	0	0	0	0	0	0	2	2	2	0	0	0	0	0	0	0	0	0
RGMMTTIHSYTNDQQILDLPHK	[3], [4]	30023174	NP_834805.1	BC5140	GapA2	glyceraldehyde-3-phosphate dehydrogenase	0	0	0	0	0	0	0	0	0	0	0	0	0	0	0	0	0	0	0	0	0	0	0	0	2	2	2	0	0	0	0	0	0	0	0	0
GILGYSEEPLVSIDYNGCTASSTIDALSTMVMEGNMVK	[32], [36]	30023174	NP_834805.1	BC5140	GapA2	glyceraldehyde-3-phosphate dehydrogenase	0	0	0	0	0	0	0	0	0	0	0	0	0	0	0	0	0	0	0	0	0	0	0	0	4	4	2	0	0	0	0	0	0	0	2	0
GILGYSEEPLVSIDYNGCTASSTIDALSTMVMEGNMVK	[36]	30023174	NP_834805.1	BC5140	GapA2	glyceraldehyde-3-phosphate dehydrogenase	0	0	0	0	0	0	0	0	0	0	0	0	0	0	0	0	0	0	0	1	0	2	0	0	4	2	4	1	0	0	0	0	2	0	2	0
GILGYSEEPLVSIDYNGCTASSTIDALSTMVMEGNMVK	[32]	30023174	NP_834805.1	BC5140	GapA2	glyceraldehyde-3-phosphate dehydrogenase	0	0	0	0	0	0	0	0	0	0	0	0	0	0	0	0	0	0	0	0	0	0	0	0	5	4	4	0	0	0	0	2	1	2	2	0
VVDLAAYMTSK	[8]	30023174	NP_834805.1	BC5140	GapA2	glyceraldehyde-3-phosphate dehydrogenase	0	2	0	0	0	0	0	2	2	1	0	2	0	0	0	2	2	1	0	1	0	0	0	0	4	2	2	2	2	2	0	1	0	2	2	2
AAAENMIPTSTGAAK	[6]	30023174	NP_834805.1	BC5140	GapA2	glyceraldehyde-3-phosphate dehydrogenase	2	2	2	2	2	2	0	3	5	2	2	2	0	1	2	2	2	2	2	2	0	2	0	2	2	2	2	2	2	2	0	2	2	2	2	2
MDTVVTSMTSTEGQLKELEK	[1], [8]	30023229	NP_834860.1	BC5196	CwlD	N-acetylmuramoyl-L-alanine amidase	0	0	0	0	0	0	0	0	0	0	0	0	0	0	0	0	0	0	0	0	0	0	0	0	0	0	0	1	2	0	0	0	0	0	0	0
QQQERDELQKQMNDLNK	[12]	30023229	NP_834860.1	BC5196	CwlD	N-acetylmuramoyl-L-alanine amidase	0	0	0	0	0	0	0	0	0	0	0	0	0	0	0	0	0	0	0	0	0	0	0	0	0	0	0	2	2	0	0	2	0	0	0	0
AGPSHIGIYVGNGQMIHASDKGIAYGDINSSYNQK	[15]	30023229	NP_834860.1	BC5196	CwlD	N-acetylmuramoyl-L-alanine amidase	0	0	0	0	0	0	0	0	0	0	0	0	0	0	0	0	0	0	0	0	0	0	0	0	0	0	0	1	2	2	1	2	2	0	0	0
ATAVNDLSGKMDTVVTSMTSTEGQLKELEK	[11], [18]	30023229	NP_834860.1	BC5196	CwlD	N-acetylmuramoyl-L-alanine amidase	0	0	0	0	0	0	0	0	0	0	0	0	0	0	0	0	0	0	2	2	0	0	1	0	0	1	0	2	1	2	0	0	2	0	1	0
QMNDLNK	[2]	30023229	NP_834860.1	BC5196	CwlD	N-acetylmuramoyl-L-alanine amidase	0	0	0	0	0	0	0	0	0	0	0	0	0	0	0	0	0	0	0	2	2	0	2	0	0	2	0	0	2	1	2	2	0	0	0	0
ILESDEDIMK	[9]	30023229	NP_834860.1	BC5196	CwlD	N-acetylmuramoyl-L-alanine amidase	3	0	0	0	0	0	2	0	0	1	0	0	0	0	0	0	0	0	0	2	0	0	0	0	0	2	0	2	2	0	1	1	0	0	0	0
ATAVNDLSGKMDTVVTSMTSTEGQLKELEK	[11]	30023229	NP_834860.1	BC5196	CwlD	N-acetylmuramoyl-L-alanine amidase	0	0	0	0	0	0	0	0	0	0	0	0	0	0	0	0	0	0	0	2	1	0	2	0	1	2	0	2	2	1	2	1	1	0	2	2
MDTVVTSMTSTEGQLKELEK	[1]	30023229	NP_834860.1	BC5196	CwlD	N-acetylmuramoyl-L-alanine amidase	0	0	0	0	1	0	0	0	0	0	0	0	0	0	0	0	0	0	0	2	2	0	2	2	0	2	0	1	2	2	2	2	1	0	2	2
MDTVVTSMTSTEGQLKELEK	[8]	30023229	NP_834860.1	BC5196	CwlD	N-acetylmuramoyl-L-alanine amidase	0	1	2	1	0	0	0	0	0	1	0	2	0	0	0	0	0	0	2	2	0	0	2	0	0	2	0	2	2	0	2	2	1	0	2	0
AGPSHIGIYVGNGQMIHASDK	[15]	30023229	NP_834860.1	BC5196	CwlD	N-acetylmuramoyl-L-alanine amidase	0	0	0	0	0	0	0	0	0	0	0	0	0	0	0	0	0	0	2	3	0	2	4	1	4	3	0	3	3	4	3	3	2	0	2	0
ILESDEDIMKTQQEDQASVK	[9]	30023229	NP_834860.1	BC5196	CwlD	N-acetylmuramoyl-L-alanine amidase	2	2	2	2	1	2	0	2	0	2	2	2	0	0	2	2	2	0	2	3	1	2	4	0	2	2	0	2	2	2	2	2	2	0	2	2
ILESDEDIMKTQQEDQASVKK	[9]	30023229	NP_834860.1	BC5196	CwlD	N-acetylmuramoyl-L-alanine amidase	2	2	2	2	1	2	0	0	0	2	2	2	0	0	2	0	2	0	2	3	2	4	2	3	2	3	0	2	3	2	3	4	3	1	2	3
DIEYFDQSIDMLK	[11]	30023264	NP_834895.1	BC5232	YvgJ2	phosphoglycerol transferase	0	0	0	0	0	0	0	0	0	0	0	0	0	0	0	0	0	0	0	0	0	0	0	0	0	0	0	2	1	1	0	0	0	0	0	0
AMAQFLGKEEITAFDHMNLQK	[2], [17]	30023264	NP_834895.1	BC5232	YvgJ2	phosphoglycerol transferase	0	0	0	0	0	0	0	0	0	0	0	0	0	0	0	0	0	0	0	0	0	1	0	0	0	0	0	2	2	2	0	0	0	0	0	0
LIDEYNSGDGVFDRYMVTAR	[16]	30023264	NP_834895.1	BC5232	YvgJ2	phosphoglycerol transferase	0	0	0	0	0	0	0	0	0	0	0	0	0	0	0	0	0	0	0	0	0	0	2	0	2	0	0	2	2	2	0	0	0	0	0	0
AMAQFLGKEEITAFDHMNLQK	[17]	30023264	NP_834895.1	BC5232	YvgJ2	phosphoglycerol transferase	0	0	0	0	0	0	0	0	0	0	0	0	0	0	0	0	0	0	0	0	1	1	1	1	0	0	0	3	0	3	0	0	3	0	0	0
NIMYPALGYDR	[3]	30023264	NP_834895.1	BC5232	YvgJ2	phosphoglycerol transferase	0	0	0	0	0	0	0	0	0	0	0	0	0	0	0	0	0	0	1	2	0	2	0	1	2	1	0	2	2	2	0	0	2	0	0	0
AMAQFLGKEEITAFDHMNLQK	[2]	30023264	NP_834895.1	BC5232	YvgJ2	phosphoglycerol transferase	0	0	0	0	0	0	0	0	0	0	0	0	0	0	0	0	0	0	3	0	1	2	2	2	2	0	0	2	2	2	1	0	2	0	0	0
TPMFIHVPGQK	[3]	30023264	NP_834895.1	BC5232	YvgJ2	phosphoglycerol transferase	0	0	0	0	0	0	0	0	0	0	0	0	0	0	0	0	0	0	2	2	2	2	2	1	2	2	0	2	2	0	0	0	2	0	0	1
DGSFVTDKYMYTNSTFYDR	[10]	30023264	NP_834895.1	BC5232	YvgJ2	phosphoglycerol transferase	0	0	0	0	0	0	0	0	0	0	0	0	0	0	0	0	0	0	2	2	1	2	3	1	2	2	0	2	2	2	2	0	2	0	0	2
AQNELNMSDKIIEGDLLR	[7]	30023264	NP_834895.1	BC5232	YvgJ2	phosphoglycerol transferase	0	0	0	0	0	0	0	0	0	0	0	0	0	0	0	0	0	0	2	2	1	2	4	2	2	2	0	2	2	2	2	0	2	0	0	2
LNWGLKDIEYFDQSIDMLK	[17]	30023264	NP_834895.1	BC5232	YvgJ2	phosphoglycerol transferase	0	0	0	0	0	0	0	0	0	0	0	0	0	0	0	0	0	0	2	2	1	2	2	2	0	2	0	2	2	2	2	2	2	0	2	2
SGPSHMGIYLGGGSFIQAGDKGVAIASLSNSYWK	[6]	30023266	NP_834897.1	BC5234	CwlC	N-acetylmuramoyl-L-alanine amidase	0	0	0	0	0	0	0	0	0	0	0	0	0	0	0	0	0	0	1	0	0	1	0	0	0	0	0	0	1	1	0	0	0	0	1	0
SMQGVPYVWGGTSANGVDCSGYIYHVFK	[2]	30023266	NP_834897.1	BC5234	CwlC	N-acetylmuramoyl-L-alanine amidase	0	0	1	2	0	0	0	0	0	0	0	0	0	0	0	0	0	0	0	1	0	0	2	2	0	0	0	1	0	1	2	2	2	0	2	0
SGPSHMGIYLGGGSFIQAGDK	[6]	30023266	NP_834897.1	BC5234	CwlC	N-acetylmuramoyl-L-alanine amidase	0	2	2	2	0	0	2	0	2	0	2	2	0	2	2	0	0	0	2	1	0	2	0	1	0	0	0	2	2	0	0	1	0	0	0	0
SMQGVPYVWGGTSANGVDCSGYIYHVFKK	[2]	30023266	NP_834897.1	BC5234	CwlC	N-acetylmuramoyl-L-alanine amidase	0	0	0	2	0	0	0	0	0	0	0	0	0	0	1	0	0	0	2	2	2	3	3	2	0	1	1	2	2	2	3	2	3	0	2	2
MIAVDPK	[1]	30023271	NP_834902.1	BC5239	EntA	enterotoxin / cell-wall binding protein	0	0	0	0	0	0	3	2	0	0	0	0	0	0	0	0	0	0	2	2	2	2	2	0	2	2	1	2	2	2	2	2	2	0	2	2
VLTAMGHDLTANPNMK	[5]	30023271	NP_834902.1	BC5239	EntA	enterotoxin / cell-wall binding protein	2	2	0	0	1	0	1	0	0	0	1	1	0	0	0	2	0	0	0	2	2	0	3	0	0	2	0	2	2	2	2	4	2	2	3	2
VLTAMGHDLTANPNMK	[5], [15]	30023271	NP_834902.1	BC5239	EntA	enterotoxin / cell-wall binding protein	1	2	2	2	0	0	3	0	0	1	2	2	0	0	1	4	0	0	2	2	0	2	2	0	0	0	0	2	2	2	2	2	2	0	2	2
VLTAMGHDLTANPNMK	[15]	30023271	NP_834902.1	BC5239	EntA	enterotoxin / cell-wall binding protein	5	8	5	2	3	0	5	2	1	1	2	4	2	1	5	2	0	0	2	4	4	3	4	4	1	4	2	2	2	2	4	4	4	4	4	2
SKIELIASENFVSEAVMEAQGSVLTNK	[17]	30023347	NP_834978.1	BC5316	GlyA	serine hydroxymethyltransferase	0	0	0	0	0	0	0	0	0	0	0	0	0	0	0	0	0	0	0	0	0	0	0	0	2	1	0	2	0	0	0	0	0	0	0	0
GFGLEEMDEIASLIAYTLK	[7]	30023347	NP_834978.1	BC5316	GlyA	serine hydroxymethyltransferase	0	0	0	0	0	0	0	0	0	0	0	0	0	0	0	0	0	0	0	0	0	0	0	0	4	4	2	3	0	4	0	1	3	0	2	4
YAVGQFNMNNLEWTQAILAAAEEEKSPVILGVSEGAAR	[8]	30023366	NP_834997.1	BC5335	Fba	fructose-bisphosphate aldolase	0	0	0	0	0	0	0	0	0	0	0	0	0	0	0	0	0	0	0	0	0	0	0	0	3	0	1	1	0	0	0	0	0	0	0	0
VVASVHGFDSTEVSDGVKEDYVNAFWHPAWNQMVFGDGLDGK	[33]	30023381	NP_835012.1	BC5351	NprB	bacillolysin	0	0	0	0	0	0	0	0	0	0	0	0	0	0	0	0	0	0	0	0	0	2	0	1	0	0	0	1	0	0	1	0	1	0	0	0
GNWIMGDTLGGLTIRDIPR	[5]	30023381	NP_835012.1	BC5351	NprB	bacillolysin	0	0	0	0	0	0	0	0	0	0	0	0	0	0	0	0	0	0	2	0	0	2	0	0	0	0	0	0	0	2	0	1	1	0	0	0
DKGNWIMGDTLGGLTIRDIPR	[7]	30023381	NP_835012.1	BC5351	NprB	bacillolysin	0	0	0	0	0	0	0	0	0	0	0	0	0	0	0	0	0	0	1	0	0	1	1	0	0	0	0	0	0	2	0	2	2	0	0	0
KDKGNWIMGDTLGGLTIR	[8]	30023381	NP_835012.1	BC5351	NprB	bacillolysin	0	0	0	0	0	0	4	0	0	0	0	0	0	0	0	0	0	0	2	0	0	3	0	0	0	1	0	1	1	1	0	1	0	0	0	0
NMSDIYDYFKK	[2]	30023381	NP_835012.1	BC5351	NprB	bacillolysin	0	0	0	0	0	0	0	0	0	0	0	0	0	0	0	0	0	0	2	2	1	2	4	3	0	0	0	0	1	1	2	2	3	0	0	0
GNGIYIYNANYADSLGGYSQAGYPGTLISSSTPNFADKEAAGAMK	[44]	30023381	NP_835012.1	BC5351	NprB	bacillolysin	0	0	0	0	0	0	0	0	0	0	0	0	0	0	0	0	0	0	4	4	4	4	4	5	0	0	0	4	4	4	3	3	4	0	2	0
GNWIMGDTLGGLTIR	[5]	30023381	NP_835012.1	BC5351	NprB	bacillolysin	1	0	1	0	0	2	10	0	0	2	2	0	0	2	2	0	2	2	2	2	0	2	2	2	0	2	0	2	2	2	2	2	2	2	2	2
DKGNWIMGDTLGGLTIR	[7]	30023381	NP_835012.1	BC5351	NprB	bacillolysin	0	0	2	1	0	3	10	0	2	2	0	0	0	2	3	1	2	1	2	2	4	3	4	4	0	2	0	2	2	2	4	4	2	1	2	2
FGSGYGWLVLDGEELSVMSTPNQDTPLQEGK	[18]	30023475	NP_835106.1	BC5445	SodB	superoxide dismutase [Mn]	0	0	0	0	0	0	0	0	0	0	0	0	0	0	0	0	0	0	0	0	0	0	0	0	2	1	0	0	0	0	0	0	0	0	0	0
VLFEGAQGVMLDIDHGTYPFVTSSNPIAGGVTVGTGVGPAK	[10]	30023492	NP_835123.1	BC5468	AdSS	adenylosuccinate synthetase	0	0	0	0	0	0	0	0	0	0	0	0	0	0	0	0	0	0	0	0	0	0	0	0	3	3	0	2	0	0	0	0	0	0	0	2
							304	337	311	363	236	235	164	193	142	356	371	286	208	196	281	240	166	102	422	434	324	464	387	360	439	432	254	550	503	513	437	445	515	211	345	334
