# Supplementary material for: Methionine Sulfoxide Reductases Contribute to Anaerobic Fermentative Metabolism in Bacillus cereus
Source: Antioxidants (Basel). 2021 May 20;10(5):819. doi: 10.3390/antiox10050819 (PMC8161402; doi:10.3390/antiox10050819)
Supplement: Supplementary file 1 [file antioxidants-10-00819-s001.zip › Paper/Archive/Tables S/Table S3.xlsx]

## Sheet: Table S3
Table S3. Proteins identified in the cellular proteome analysis of the B. cereus ΔmsrA, ΔmsrAB, ΔmsrAΔmsrAB and wild-type (WT) strains. Protein abundance was estimated based on the Normalized Spectral Abundance factor (NSAF).
					NSAF (%)
					WT									ΔmsrAB									ΔmsrABΔmsrA									ΔmsrA
433 proteins validated with at least 2 peptides					EE			LE			S			EE			LE	LE	LE	S	S	S	EE			LE			S			EE			LE			S	S	S
					EE1	EE2	EE3	LE1	LE2	LE3	S1	S2	S3	EE1	EE2	EE3	LE1	LE2	LE3	S1	S2	S3	EE1	EE2	EE3	LE1	LE2	LE3	S1	S2	S3	EE1	EE2	EE3	LE1	LE2	LE3	S1	S2	S3
GI number	NP number	Gene	Protein name	Function description
30018742	NP_830373.1	BC_0556		collagenase	1.83032	1.76738	1.31471	1.48332	1.82339	0.742495	0.536826	0.580036	0.192873	1.54721	1.48403	1.04364	0.821153	1.02609	0.793847	0.382212	0.407661	0.211814	3.12599	2.0322	2.74208	2.86133	2.39674	2.52205	0.952464	1.04121	0.41325	2.51741	3.42321	1.73129	3.27773	2.00353	2.99922	1.08457	0.993748	1.06768
30021216	NP_832847.1	BC_3104	HblL2	hemolysin BL lytic component L2	6.63845	5.79084	6.44523	7.75551	5.7633	6.49534	3.93251	2.97062	3.04702	5.85487	5.4683	7.99337	5.68793	6.00939	8.28827	3.09148	4.56172	4.36263	6.2825	6.68014	9.67225	5.59028	7.03924	5.82769	2.48658	2.82937	1.47386	4.78489	6.04863	5.2721	3.78577	4.15153	4.6324	4.19623	3.49445	2.38122
30023381	NP_835012.1	BC_5351	NprB	bacillolysin	1.50216	1.53473	1.61827	1.83535	2.39402	3.13783	4.43261	1.74653	2.02143	1.54456	1.36245	1.96022	2.00831	3.70032	3.35484	1.99448	3.62695	3.2583	2.5575	2.04224	2.59238	2.60109	3.26614	2.42739	1.15157	1.69529	1.11589	2.10329	2.50686	2.73575	2.95974	3.2996	2.67378	2.37456	2.6929	2.21155
30018848	NP_830479.1	BC_0666	LnhA2	immune inhibitor A precursor	0.362311	0.270558	0.17434	1.12028	0.65944	0.576216	1.41005	0.765236	0.510908	0.347925	0.317706	0.269974	0.672511	0.877698	0.563261	0.598392	1.06566	0.789018	1.257	0.774889	1.08664	1.37392	1.02557	0.968441	0.720562	0.832817	0.526455	0.71858	1.07415	0.782777	0.968534	1.18515	1.38446	0.502982	0.810056	0.793565
30018972	NP_830603.1	BC_0813	EntC	enterotoxin / cell-wall binding protein	6.41028	6.42996	4.61157	2.8173	5.42165	4.53015	4.64373	3.55629	2.55351	2.65257	2.84673	5.61841	4.18027	3.81899	6.24087	3.37967	4.77428	3.69961	3.4336	4.72834	3.35022	2.68882	4.30532	2.24981	1.67523	3.13315	1.77207	3.53088	4.49445	3.75965	5.53935	7.05689	3.20545	5.70586	6.08035	3.11227
30023138	NP_834769.1	BC_5101	HlyI	perfringolysin O precursor	1.27848	1.19021	1.15656	0.94339	1.36515	1.18093	0.517465	0.384393	0.421412	1.10388	0.8879	0.782447	1.11152	1.09898	0.765216	0.961115	0.785917	0.612524	2.44491	2.144	2.07277	1.99985	2.13258	1.9252	0.474257	0.443332	0.24832	2.45451	2.88281	2.84793	2.46362	2.40373	2.41615	0.541621	1.68182	0.739264
30020857	NP_832488.1	BC_2735	NprP2	bacillolysin	0.277762	0.359146	0.356417	1.36107	1.8228	2.04089	2.48631	1.99292	1.70545	0.616581	0.334904	0.455341	1.64651	2.22846	2.21008	2.03011	3.03303	2.4767	1.78613	1.00534	1.52728	1.87071	1.28701	1.22122	0.880657	1.46038	0.777402	0.639649	0.862698	1.05094	1.56403	2.25101	1.70452	1.25426	1.66809	1.36468
30021271	NP_832902.1	BC_3161		collagenase	0.157752	0.215971	0.08856	0	0.105279	0	0	0	0	0.0724511	0.0634017	0.028734	0	0	0	0	0	0	0.826969	0.452017	0.768271	0.531225	0.482423	0.512959	0.0812759	0.0379881	0	0.506682	0.845181	0.139891	0.756676	0.213072	0.573985	0.0518068	0.00751886	0.00745245
30020129	NP_831760.1	BC_1991	TgC	putative murein endopeptidase	3.13855	3.04548	4.86454	10.5512	7.84911	9.941	4.52586	6.86288	5.34879	3.67189	3.82405	4.76597	8.83446	8.86042	10.0282	6.87136	7.26846	6.64787	5.51432	4.06557	5.56388	7.12731	9.23981	7.3716	2.52962	2.64128	2.25926	4.18042	5.29468	5.24998	8.39188	8.52474	7.34161	4.68706	5.30969	3.42737
30021331	NP_832962.1	BC_3221		surface protein	0.500302	0.547953	0.577776	0.576832	1.38006	1.02695	1.24614	1.36748	1.22874	0.520823	0.418236	0.874833	0.922655	0.458729	1.14076	0.961167	1.61868	1.33164	0.615457	1.06636	0.251513	1.82605	2.18833	0.43993	1.03105	2.66656	1.4981	0.509362	0.404009	0.189294	0.292145	0.562222	0.912899	0.7065	1.14459	0.415977
30023229	NP_834860.1	BC_5196	CwlD	N-acetylmuramoyl-L-alanine amidase	1.55112	1.61003	1.84401	1.1572	2.31391	2.1283	1.51509	1.37167	1.06148	1.17334	1.29082	2.02758	1.16186	1.20262	2.29717	1.14321	2.16485	1.31144	2.551	2.64195	2.46549	2.16071	2.65501	2.0058	1.20055	2.12396	1.08301	2.8532	3.23064	2.65391	2.81622	2.85916	2.31897	1.66304	2.29619	1.74142
30021215	NP_832846.1	BC_3103	HblL1	hemolysin BL lytic component L1	2.67432	3.10381	2.76436	3.1976	2.29154	2.07935	3.03245	0.902437	0.768199	2.51714	3.02545	3.10313	1.34825	2.83807	2.4937	1.28239	1.22844	2.05637	4.01542	3.4854	4.02502	3.22785	3.13917	3.44757	1.24045	1.57422	1.04207	3.57751	3.63009	3.70076	3.34636	2.99675	3.42104	4.21242	2.436	2.00271
30021214	NP_832845.1	BC_3102	HblB	hemolysin BL binding component precursor	4.47755	4.24507	4.3091	4.96237	3.93791	4.42058	8.10505	2.41924	2.18725	3.92153	3.74978	5.15896	3.84069	4.89317	4.99589	2.60935	3.369	3.54763	4.80362	5.04608	5.51835	4.99961	4.40024	4.36835	1.8158	2.12303	1.36238	4.31631	5.14227	4.72778	3.93059	3.69053	4.32033	3.64195	3.1168	2.36123
30018515	NP_830146.1	BC_0295	GroEL	chaperonin GroEL	1.13389	1.37987	2.4492	0.639142	0.0672642	0.564241	0	0.516544	0.488564	2.33765	2.9166	2.53348	0.365115	0.389875	0.323177	0.441993	0.489145	0.523129	1.75416	1.2768	0.665036	0.476265	0.392289	0.664707	0.994629	0.861625	2.35529	1.37431	1.05652	1.51943	0.189177	0.114353	0.574722	1.43985	0.893527	0.814213
30023266	NP_834897.1	BC_5234	CwlC	N-acetylmuramoyl-L-alanine amidase	1.28474	1.41145	1.69433	1.97502	2.00059	1.96454	1.55555	1.20304	1.70682	1.13638	1.26218	1.56007	1.47299	2.65864	2.54286	1.04332	1.73194	1.97575	1.7361	1.40648	1.59972	1.69021	1.65357	1.62134	0.78072	0.790629	0.77017	1.69556	1.88429	1.75533	1.9946	1.74298	1.68997	0.972752	1.41518	1.0655
30018377	NP_830008.1	BC_0128	FusA	elongation factor G	0.0189605	0.0346106	0	0.0218608	0	0	0	0.181387	0.183816	0	0	0	0	0	0	0	0	0	0.0318063	0.125814	0.0834038	0.0865049	0.0210848	0.635639	0.108207	0.164371	1.05878	0.3585	0.0353335	0.242118	0.130488	0.0368777	0.148273	0.737869	0.347022	0.128984
30023172	NP_834803.1	BC_5135	Eno	phosphopyruvate hydratase	1.46673	1.16779	0.900989	0.863536	0.499838	0.655135	0.145743	0.639737	1.87576	1.83456	1.77599	2.21686	1.15104	0.482859	0.355781	1.40762	0.656288	1.14627	1.83225	2.01429	1.80417	1.64752	0.589959	1.57787	2.49337	2.55507	1.89417	3.60841	2.32621	2.39101	2.05008	1.11278	1.93201	1.73714	1.58855	2.63599
30019952	NP_831583.1	BC_1810	NheB	non-hemolytic enterotoxin lytic component L1	1.77999	1.59395	1.87463	2.55565	1.65859	1.83313	1.72531	0.413087	0.683745	1.69669	1.71693	1.8352	1.06177	2.30954	1.77086	0.589113	0.76062	0.96543	2.78875	2.37035	2.78582	2.51728	2.70769	2.62096	1.07014	1.08372	0.842574	2.34465	2.62862	2.64465	2.50044	2.76527	2.67013	2.51471	2.6316	2.03718
30019333	NP_830964.1	BC_1179	OppA6	oligopeptide-binding protein oppA	0.30143	0.126977	0	0	0.154742	0	0	0.158442	0	0.0851928	0.0223656	0	0	0	0	0.0871554	0.150038	0	0.252825	0.181833	0.0437122	0.4836	0.399664	0.471494	0.705746	0.580696	0.45036	0.118034	0.475305	0.180943	0.725341	0.796732	0.921733	0.137065	0.543732	0.893835
30018697	NP_830328.1	BC_0491	-	formate acetyltransferase	0.034179	0.0779881	0	0	0	0	0	0.0467108	0.132542	0	0.0164841	0.0186768	0.0450234	0	0	0.0428241	0	0	0.0143339	0.0206179	0.107391	0.0111384	0.0190042	0.103312	0.227568	0.485605	0.767587	0.434974	0.0636936	0.0484946	0.0855357	0	0.0111368	0.48827	0.0488716	0.203448
30023264	NP_834895.1	BC_5232	YvgJ2	phosphoglycerol transferase	0.30115	0.219888	0.135249	0	0	0	0	0	0	0	0	0	0	0	0	0	0	0	1.17875	0.944653	1.13546	1.23002	1.25026	1.22474	0.773395	0.676849	0.487436	1.25561	1.3843	1.31034	1.01743	0.442551	1.16443	0.810976	0.287071	0.614597
30018861	NP_830492.1	BC_0679	-	cell wall-binding protein	0.948058	0.865295	0.941822	0.493648	1.02049	0.684825	0.285652	0.626935	0.533678	0.505644	0.501486	1.23665	0.402858	0.57835	0.915235	0.344862	0.445261	0.195362	1.38516	1.62346	1.4798	1.39529	1.58142	1.26056	0.770857	1.14887	0.321752	1.60129	2.19417	1.80076	1.56897	1.76464	1.55453	0.693001	1.11947	1.05757
30021213	NP_832844.1	BC_3101	HblB'	hemolysin BL binding component precursor	1.10597	0.908476	0.798268	0.573814	0.701182	0.735228	0.731718	0.0377868	0.187635	0.736511	0.880101	1.14825	0.327796	0.427808	0.709242	0.242499	0.134184	0.22078	1.29868	1.33431	1.68535	0.88302	0.953155	1.04848	0.105195	0.10653	0.0671287	1.60856	1.77761	1.49073	1.05521	0.95006	0.95497	0.531189	0.411162	0.188091
30021715	NP_833346.1	BC_3616	Acn	aconitate hydratase	0	0	0	0.0674157	0	0.0204584	0	0.15982	0.255088	0	0	0	0.0770235	0	0	0.0732611	0	0	0	0	0	0	0.0243835	0.0642695	0.24332	0.373132	0.526441	0.0637824	0	0	0.0548737	0.00947714	0.0476306	0.0936117	0.142132	0.0165737
30019951	NP_831582.1	BC_1809	NheA	non-hemolytic enterotoxin lytic component L2	2.88171	2.872	3.18769	3.85717	2.69685	2.73508	1.28909	0.99589	0.963354	2.61655	3.03523	3.36656	2.66158	3.13198	3.25702	1.07903	1.07167	1.21665	4.00062	3.2569	5.24529	3.84276	5.85663	4.93322	1.71705	1.77074	1.04544	3.90222	4.38254	3.9947	4.53841	4.8962	3.92857	2.87175	3.23955	2.64762
30023259	NP_834890.1	BC_5227	ThiC	thiamine biosynthesis protein ThiC	0	0	0	0	0	0	0	0.180542	0.0853812	0	0	0	0	0	0	0	0	0	0	0.0265635	0	0	0	0.121004	0.261778	0.296913	0.801837	0.0160116	0.0205152	0.0156197	0	0	0	0.390457	0.151115	0.0499268
30022446	NP_834077.1	BC_4365		bifunctional acetaldehyde-CoA/alcohol dehydrogenase	0	0	0	0	0	0	0	0	0	0	0	0	0	0	0	0	0	0	0	0	0.0190971	0	0	0.0250526	0	0.00731817	0.565671	0.0110501	0	0	0	0	0	0.209586	0	0.025842
30018853	NP_830484.1	BC_0671		sphingomyelin phosphodiesterase	1.41095	1.43087	1.24472	2.44017	2.511	1.86499	1.58634	1.55334	1.36788	1.40402	1.43658	1.07084	1.96188	1.95404	1.67561	1.81694	1.58507	1.25184	2.597	1.89141	2.2905	2.7333	2.02667	2.28322	1.00654	0.811673	0.444062	1.90964	2.37373	2.30777	2.59923	2.26148	2.75846	0.733663	1.32257	1.15536
30022940	NP_834571.1	BC_4898	Pgi	glucose-6-phosphate isomerase	1.12178	0.813827	1.71624	0.364796	0.23035	0.523325	0	0.393096	1.00387	2.325	1.85889	1.06879	0.719903	0.24725	0.245942	0.684738	0.372246	0.275613	0.772014	1.11047	0.939902	0.656148	0.687701	0.774583	1.46369	1.52383	1.02423	1.71522	1.55445	1.22433	0.737825	0.540795	0.88099	0.793473	0.806112	1.48384
30022353	NP_833984.1	BC_4270	FtsI	penicillin-binding protein	0	0	0	0	0.072776	0.178056	0.0565867	0.124194	0.0880999	0	0	0.019863	0.191532	0.124985	0.103603	0.136632	0.176409	0.261229	0	0.230238	0.29695	0.153995	0.454751	0.319633	0	0.00875333	0.0220632	0.37008	0.338695	0.116043	0.477583	0.47133	0.284259	0.152203	0.197507	0.0103033
30020036	NP_831667.1	BC_1894	-	Phage protein	0.599659	0.386337	0.169735	2.1555	0	1.03672	0.329473	0.0964147	1.06011	1.19883	0.986712	0.154201	3.25261	0	0	2.25401	0.171189	0	0.591724	0.808584	0.0221663	0.850648	0.666844	0.445876	0.956214	1.12125	1.27034	0.589996	0.493007	1.97691	0.331036	0.25156	1.58612	1.16421	0.6456	1.43977
30021625	NP_833256.1	BC_3523	HlyII	hemolysin II	0.726313	0.403509	0.334299	0.983052	2.27607	1.37008	0	0.345258	0.153074	0.928209	0.731045	0.586702	0.24959	1.52012	0.630035	0.316531	0.204341	0.353022	0.0529737	0.533385	0.158754	1.23492	1.05351	1.37105	0.0901099	0.0608357	0.357791	1.03341	1.88314	0.537666	1.18543	1.74024	1.62576	0.217784	0.921137	0.662374
30018352	NP_829983.1	BC_0102	ClpC	negative regulator of genetic competence clpC/mecB	0	0	0	0	0	0	0	0	0	0	0	0	0	0	0	0	0	0	0	0.0192764	0.0100403	0	0.00888383	0.0263428	0.0151973	0.0615605	0.484894	0.0116192	0	0	0	0	0	0.220379	0.00913836	0.00905765
30020092	NP_831723.1	BC_1953	EntFM	enterotoxin	1.60763	1.37925	1.7328	1.44576	1.88827	1.79996	1.40148	1.49401	1.34035	1.38808	1.30257	1.82722	1.05885	1.71357	2.19936	1.32941	1.66443	1.2837	1.99564	1.43527	1.75781	1.71839	1.62685	1.36062	1.16213	1.17688	0.845676	1.91732	2.2469	1.8704	2.19266	1.77185	1.71815	1.21958	1.34244	1.38527
30021701	NP_833332.1	BC_3600	HhoA	protease HhoA	0.725101	0.691883	1.17361	0.304006	0.879835	1.24545	1.07748	0.630611	1.05444	0.787134	0.604041	1.04459	0.390748	1.24659	1.36212	0.412957	0.959725	1.21063	0.525247	0.735637	0.579925	0.601487	1.26449	0.452842	0.909135	1.09528	0.320083	0.575245	0.921305	0.865131	0.948554	1.4103	0.665839	0.779327	0.942548	0.597903
30022674	NP_834305.1	BC_4599	PykI	pyruvate kinase	0	0	0	0.0535914	0	0	0	0.127048	0.180249	0	0.0224174	0.0253993	0	0	0	0.0582382	0.075193	0.0742311	0.214425	0.182254	0.365112	0.106033	0.0646113	0.523677	0.541589	0.570848	0.799361	0.388725	0.129929	0.313261	0.130864	0.030135	0.19689	0.812849	0.651332	0.421603
30019482	NP_831113.1	BC_1331	IlsA	internalin	0	0	0	0.0973219	0	0	0.0525614	0.161503	0.0818329	0	0	0	0	0.0290235	0.0481165	0.148065	0.300411	0.0539214	0	0	0	0	0	0	0	0	0	0	0	0	0	0.0547252	0	0.0166325	0.424849	0.382815
30018852	NP_830483.1	BC_0670	PlcB	phospholipase C	1.56389	1.30502	1.07504	0.154552	1.55062	0.562816	0.695585	0.305327	0.173273	1.35441	1.20679	1.02548	0.235438	0.921814	0.700439	0.223937	0.289132	0.285433	2.62343	1.85983	2.10589	2.73752	1.71426	3.78171	0.977507	0.710155	0.61474	1.81966	2.04005	2.18721	1.73324	1.12978	2.53331	0.66033	0.664459	1.19053
30019953	NP_831584.1	BC_1811	NheC	enterotoxin C	0.833895	0.761098	0.697845	0.334418	0.483926	0.253712	0.225765	0.0990995	0	0.765969	0.559552	0.713228	0.286559	0.37399	0.568351	0.181708	0.117304	0.115803	1.03394	1.22478	1.6632	1.13427	1.06844	1.09592	0.224157	0.296848	0.190723	0.870088	0.979689	1.05456	0.975395	1.38685	0.945095	0.375064	0.64284	0.616609
30021854	NP_833485.1	BC_3761		1-phosphatidylinositol phosphodiesterase precursor	1.17706	0.970344	1.02316	4.1589	4.2571	4.25124	2.18702	5.39672	3.68106	1.25557	1.31849	1.24489	4.7016	4.17776	4.49114	5.94673	5.52815	5.39679	1.36943	0.984902	1.28846	1.53434	1.0556	1.00164	0.16252	0.329165	0.245829	0.994047	1.16751	1.53539	1.90045	1.87088	1.93004	0.78558	1.41159	0.839476
30023174	NP_834805.1	BC_5140	GapA2	glyceraldehyde-3-phosphate dehydrogenase	1.02786	0.900608	0.672651	0.379229	0.93291	0.863124	0	0.899027	1.35521	0.83084	0.674188	1.03346	0.379116	0.494787	0.761691	0.618167	0.798133	1.05056	0.965577	0.892861	0.723421	0.964696	0.457209	0.94902	2.01399	1.54451	2.97799	1.04647	0.919418	0.991696	0.617355	0.826323	0.991354	1.60002	1.03468	0.72254
30023492	NP_835123.1	BC_5468	AdSS	adenylosuccinate synthetase	0	0	0.263497	0.140302	0	0	0	0	0.442397	0.0558877	0.146722	0	0.0400743	0	0	0.152467	0	0	0.306198	0.275273	0.0955861	0.138796	0.287558	0.183912	0.824682	0.879104	0.307753	0.884937	0.538576	0.43164	0.399701	0.197233	0.455981	0.344681	0.539394	1.01752
30019785	NP_831416.1	BC_1638	FliD	flagellar capping protein	1.91274	1.4852	0.934128	0.789968	1.18124	0.639276	0.399979	0.54622	0	1.15381	0.826114	1.56	0.41367	0.441722	0.935729	0.0715388	0	0	0	0	0	0	0	0	0	0	0	0	0	0	0	0	0	0	0	0
30019310	NP_830941.1	BC_1155	KatE	catalase	0	0.0236211	1.69366	0.328232	0	0.362208	0.0805776	0	0.451624	1.14107	0.923655	0.0565683	0.511377	0.222467	0	0.648531	0.293068	0.123994	0.151951	0	0.0487899	0	0	0.0142233	0.270781	0.211896	0.0418896	0.131745	0.578747	0.422283	0.0971518	0.117453	0.219253	0.11474	0.207232	0.322774
30018286	NP_829917.1	BC_0013	GuaB	inositol-5-monophosphate dehydrogenase	0	0	0	0	0	0	0	0	0.0267163	0	0	0	0	0	0	0	0	0	0.0462281	0.0831186	0.0865864	0	0	0.0757256	0.0393177	0.0398167	0.71367	0.120243	0	0.1564	0	0	0	0.434405	0.0630463	0.124979
30021230	NP_832861.1	BC_3119		D-alanyl-D-alanine carboxypeptidase	0	0	0	0	0	0	0	0	0	0	0	0	0	0	0	0	0	0	0	0.0209416	1.67978	0	0	0.534211	0	0	0	0	0	0	0	0	0.0226233	0	0	0
30022623	NP_834254.1	BC_4547	LsdA	cell surface protein	0	0	0	0.311378	0	0	0.0663823	0.194256	0.151581	0	0	0	0.0561717	0.36655	0.202562	0.302758	0.321917	0.181599	0	0	0	0	0	0	0	0	0	0	0	0	0	0.0737226	0	0.0210059	0.56095	0.241737
30021796	NP_833427.1	BC_3699	-	antigen	1.79643	1.49386	0	0.598352	0	1.22915	0	1.14571	1.27716	1.13673	1.03967	0.479912	0.262933	0	0.227561	0	0	0.0637535	0.535736	1.17999	0.0752586	1.32697	0.665899	1.38219	1.34797	0.576793	1.45383	1.79992	0.297573	1.38771	0.549475	0.776446	1.56092	1.4159	0.79914	0.24894
30018975	NP_830606.1	BC_0816		periplasmic component of efflux system	0	0	0	0	0.0495913	0	0	0.203108	0.07204	0	0	0	0	0	0.052948	0.0931042	0.120209	0	0.249306	0.448256	0.233479	0.217944	0.413171	0.367547	0.777476	0.590508	0.0150344	0.270194	0.173096	0.474446	0.302191	0.457674	0.435827	0.146421	0.51001	1.26376
30018584	NP_830215.1	BC_0376	AhpF	Alkyl hydroperoxide reductase subunit F	0	0	0.635258	0.0608851	0	0.0369531	0	0.0360846	0.127988	0.533564	0.458431	0.028856	0.0347811	0	0	0.0992465	0.0854266	0.0421669	0.0664385	0.0318552	0.132737	0.0344181	0.0293619	0.145109	0.313927	0.127165	0.523523	0.0768051	0.0984081	0.168582	0.0330387	0.0342364	0.0344133	0.767395	0.57386	0.179618
30018541	NP_830172.1	BC_0333	PurH	bifunctional phosphoribosylaminoimidazolecarboxamide formyltransferase/IMP cyclohydrolase	0	0	0	0.0600457	0	0	0	0.0711743	0.151468	0	0	0	0	0	0	0	0	0	0.0218408	0.031416	0.0163634	0.0339436	0	0.17173	0.247679	0.150494	0.695431	0.0568096	0	0.129312	0.0488748	0.0506465	0.118786	0.448958	0.208507	0.132856
30019803	NP_831434.1	BC_1657	FlaA	flagellin	3.75589	9.56234	1.23657	1.3675	4.15562	2.62827	1.53866	4.39006	0.766572	2.81443	6.38765	2.75449	4.55697	2.71878	2.53537	2.91022	5.3564	0.789235	0	0.0298116	0	0	0	0	0.0470061	0	0	0	0	0	0	0	0	0	0	0
30021360	NP_832991.1	BC_3251		hypothetical protein BC3251	0.224143	0.1169	0.0924472	0.221511	0.256433	0.134442	0	0.0875215	0.0310428	0.352945	0.247089	0.139978	0.12654	0	0	0.0802391	0	0	0.483429	0.482895	0.301825	0.751315	0.551923	0.580726	0.928926	0.678549	0.129569	0.628718	0.59671	0.726911	0.741237	0.726588	0.813811	0.141962	0.439537	0.907615
30019146	NP_830777.1	BC_0991	SlpA	S-layer-like domain-containing protein	0.179214	0.143123	0.107795	0.103314	0.0598008	0	0.0697468	0.0612306	0	0.185192	0.129649	0.0489647	0	0.0770257	0.0638486	0	0.0724786	0.0715514	0.638843	0.324323	0.520859	0.146007	0.0996463	0.221607	0.0213077	0.0431562	0.00906476	0.472438	0.39659	0.667475	0.0700776	0.0871416	0.262776	0.0220706	0.0384379	0.0380984
30018309	NP_829940.1	BC_0043	MetS	methionyl-tRNA synthetase	0	0	0	0	0	0	0	0.0262989	0	0	0	0	0	0	0	0	0	0	0	0	0	0	0	0.0211514	0.0183035	0.0926789	0.397122	0.0139941	0	0.0136516	0.0120395	0	0	0.0947942	0.0110062	0.021818
30019805	NP_831436.1	BC_1659	FlaC	flagellin	10.2173	3.5714	3.39966	0.438623	10.0104	5.32429	6.34529	7.57591	1.94945	6.28995	2.25415	6.11768	1.00227	6.26003	5.57635	0.612843	1.05501	2.16982	0	0	0	0	0	0	0	0	0	0	0	0	0	0	0	0	0	0
30021049	NP_832680.1	BC_2932		phosphoglycerol transferase	0.0387695	0.0176925	0.0373109	0	0	0	0	0.0264922	0	0	0	0	0	0	0	0	0.0313587	0	0.276403	0.537903	0.535982	0.366396	0.776037	0.628554	0.0460951	0.196056	0.352978	0.676654	0.704419	0.536326	0.594271	0.238785	0.517936	0.381964	0.121958	0.109892
-	AE016877_ATCC14579_5_pos4087583@4085604			Hypothetical protein bcere0015_38470,	0.119933	0.145951	0	0	0.160079	0	0	0.0819533	0	0	0	0	0	0	0	0.0250447	0.0646719	0	0.268251	0.289391	0.314026	0.46901	0.277854	0.472374	0.370746	0.192539	0.0566188	0.276189	0.335248	0.127625	0.412695	0.220308	0.442892	0.02954	0.114326	0.192638
30018372	NP_830003.1	BC_0122	RpoB	DNA-directed RNA polymerase subunit beta	0	0	0	0	0	0	0	0	0	0	0	0	0	0	0	0	0	0	0	0	0	0	0	0	0	0	0.217596	0	0	0	0	0	0	0.0378426	0	0
30023271	NP_834902.1	BC_5239	EntA	enterotoxin / cell-wall binding protein	2.91707	3.04277	2.89645	2.18881	3.39911	2.52731	3.53196	2.46791	1.52623	2.12655	2.23313	3.0868	2.56174	2.86572	3.49722	2.26256	1.7977	2.44021	2.21368	2.15072	2.29864	1.93143	2.18835	1.55227	1.07902	1.44951	0.918075	2.32339	3.06318	2.29937	2.43341	2.58166	2.29326	1.2317	2.22456	1.70618
30021795	NP_833426.1	BC_3698	CwpC	cell wall endopeptidase	1.13982	0.78024	0	0.21903	0.760683	0.332341	0	0.389436	0.69064	0.436241	0.366483	0.207615	1.62659	0.89814	0.135362	1.30912	0.230487	0.530923	0.278842	0.257843	0	0.711946	0.211255	0.574222	0.700185	1.41814	0.461225	0.518064	0.044252	0.370616	1.69367	0.400279	0.897546	0.327535	0.298798	1.3731
30018378	NP_830009.1	BC_0129	Tuf	elongation factor Tu	0.505537	0.399884	0.0648691	0.0388578	0.22492	0	0	0	0.065347	0.278615	0.22756	0.257829	0	0.115882	0	0	0	0	0.480557	0.691237	0.550647	0.351459	0.074957	0.277833	0.352622	0.535646	1.35012	1.0784	0.690862	1.12374	0.25303	0.437004	0.417299	1.01273	0.732493	0.496753
30022246	NP_833877.1	BC_4162	Ldh	leucine dehydrogenase	0.145197	0.0662607	0.244535	0.376666	0.0484499	0.254012	0	0.29765	0.703818	0.933586	0.700267	0.238024	0.908509	0.0624053	0.0517294	0.682209	0.46977	0.463761	0.15223	0.262763	0.0912419	0.425855	0.26238	0.259341	0.91495	0.68181	0.470026	0.554347	0.202934	0.231763	0.431498	0.282404	0.473106	0.429151	0.435987	1.17294
30018516	NP_830147.1	BC_0296	GuaA	bifunctional GMP synthase/glutamine amidotransferase protein	0	0	0	0.0289504	0	0	0	0.0686319	0.1704	0	0	0	0	0	0	0	0	0	0	0.0302938	0.0315577	0	0.0418841	0.151796	0.0835912	0.108838	0.477541	0.0730405	0.0233962	0.0890661	0.0157096	0	0	0.284491	0.172336	0.0427036
30018373	NP_830004.1	BC_0123	RpoC	DNA-directed RNA polymerase subunit beta'	0	0	0	0	0	0	0	0	0	0	0	0	0	0	0	0	0	0	0	0	0	0	0	0	0	0	0.209213	0	0	0	0	0	0	0.0106122	0	0
30021232	NP_832863.1	BC_3121		5'-nucleotidase	0.0749409	0.159597	0	0	0.0333421	0	0	0	0	0	0	0	0	0	0	0	0	0	0.398094	0.391794	0.486628	0.24422	0.500024	0.192201	0.071281	0.168433	0	0.181662	0.139655	0.283545	0.109402	0.129563	0.211628	0	0	0.11329
30019051	NP_830682.1	BC_0896	CwlE	S-layer protein / peptidoglycan endo-beta-N-acetylglucosaminidase	0.310027	0.169777	0.0596726	0.11915	0.220696	0.0289264	0	0.310713	0	0.284773	0.179427	0.112941	0.0544524	0.106599	0.117817	0.0517926	0.100306	0	0.208029	0.174551	0.0519525	0.188595	0.103429	0.0340769	0.0688068	0.00995429	0.0334537	0.0450916	0.192582	0.21994	0.0517246	0.0937993	0.0538766	0.0101815	0.0236426	0.0117169
30022035	NP_833666.1	BC_3947	PycA	pyruvate carboxylase	0	0	0	0	0	0	0	0	0	0	0	0	0	0	0	0	0	0	0	0.00679658	0.00708014	0	0	0.0185762	0	0	0.223396	0.016387	0	0	0.0211472	0	0.0146847	0.0333011	0.0064441	0.0127744
-	AE016877_ATCC14579_4_pos3670539@3669373			Glutamine synthetase, type I,	0.276269	0.315189	0.897328	0.19908	0.0921866	0.0966627	0.161278	0.0943908	0.234355	1.0785	1.06593	0.33967	0.727848	0.05937	0.0492133	0.735564	0.11173	0.110301	0.144826	0.416637	0.347216	0.180063	0.55684	0.455495	0.8376	1.01455	0.726642	1.23056	0.643545	0.514477	0.799415	0.380613	0.675142	0.442301	0.335775	0.998429
30023347	NP_834978.1	BC_5316	GlyA	serine hydroxymethyltransferase	0	0	0	0.184331	0	0.0895013	0	0.174796	0.309989	0	0	0	0.168481	0	0	0.200314	0.103453	0.153194	0	0.13502	0.080373	0.166723	0.0711152	0.210875	0.699512	0.585192	0.439913	0.581324	0	0.499045	0.120031	0.145112	0.354237	0.173264	0.310899	0.761319
30018427	NP_830058.1	BC_0190	GlmS	D-fructose-6-phosphate amidotransferase	0.0439713	0	0	0.0506975	0	0	0	0.120187	0.149201	0	0	0	0	0	0	0	0	0	0	0.0530501	0.0138158	0.0143295	0	0.096663	0.135928	0.0529434	0.409235	0.0479652	0.0614565	0.0623885	0.0137552	0.0427616	0.0429826	0.281589	0.100598	0
30021068	NP_832699.1	BC_2952		enterotoxin / cell-wall binding protein	0.996742	1.14913	0.328162	1.11897	0.770225	0.403812	0.0816663	0.537711	0.127146	0.409589	0.657824	0.687992	0.587391	0.450946	0.485941	0.49297	0.127297	0	0.198005	0.506332	0.329661	0.222247	0.320858	0.273895	0.187118	0.214759	0.159208	0.381501	0.635447	0.390772	0.754894	0.391129	0.29059	0.21966	0.180027	0.223047
30019023	NP_830654.1	BC_0868	GapN	NADP-dependent glyceraldehyde-3-phosphate dehydrogenase	0.0558729	0.101991	0.134427	0.128839	0	0.0390983	0	0	0.433336	0.461895	0.889246	0.152656	0.147201	0	0	0.175013	0.0451928	0	0.0234318	0.0674089	0.0175553	0.0910403	0.155332	0.0921198	0.398581	0.524732	0.339131	0.65011	0.130151	0.178369	0.454436	0.0724476	0.254877	0.275235	0.239674	0.60181
30019390	NP_831021.1	BC_1237	TrpB	tryptophan synthase subunit beta	0.0995051	0.0302728	0	0.076484	0	0	0	0.135989	0.385868	0	0	0	0.0873842	0	0	0	0.214626	0.264851	0	0	0.0833723	0	0	0.328116	0.899132	0.511183	0.684494	0.0482414	0	0.258834	0.0207516	0.0215039	0.12969	0.68624	0.701913	0.582895
30022561	NP_834192.1	BC_4480	Tig	trigger factor	0.213958	0.0278971	0.147077	0	0	0	0	0	0	0.0561513	0.0884481	0.167022	0	0	0	0	0	0	0.102547	0.202819	0.211281	0.0996077	0.0679799	0.201578	0.523308	0.294417	0.395782	0.422328	0.0854394	0.303573	0.0764925	0.0792654	0.119513	0.436648	0.192301	0.242585
30018358	NP_829989.1	BC_0108	GltX	glutamyl-tRNA synthetase	0	0	0	0.0586001	0	0	0	0	0.271005	0	0	0	0.0334758	0	0	0.0955217	0.0411102	0	0	0.0306597	0.0798471	0.0331264	0	0.111731	0.362575	0.440612	0.370194	0.129364	0	0.0901418	0.0158994	0.0164757	0.0496826	0.125186	0.130813	0.316941
30021128	NP_832759.1	BC_3013		D-alanyl-D-alanine carboxypeptidase	0	0	0	0	0	0	0	0	0	0	0	0	0	0	0	0	0	0	0	0.0417051	1.17302	0.0225302	0.134543	0.816906	0	0	0	0	0.0322092	0.0245232	0	0.0672337	0.0450541	0	0.0197711	0
30022393	NP_834024.1	BC_4312	DnaK	molecular chaperone DnaK	0.0660121	0.0602494	0.0635286	0	0	0	0	0	0	0.0404233	0.0848984	0.0240478	0	0	0	0	0	0	0.0738238	0.252198	0.0138274	0.028683	0.0122347	0.0483719	0.136041	0.158963	0.186981	0.144016	0	0.156102	0	0.0142658	0.0143395	0.17343	0.125852	0.137215
30022675	NP_834306.1	BC_4600	Pfk	6-phosphofructokinase	0.0844545	0	1.01597	0.14606	0	0.118198	0	0.23084	0.900637	0.736964	0.57024	0.230747	0.278126	0	0	0.529082	0.136622	0.539498	0.81462	1.27365	0.610322	0.688059	0.821772	0.696218	1.32545	1.3626	0.973965	1.47401	1.37711	0.928666	0.554806	0.438032	0.743	0.686451	0.724556	1.22087
30021890	NP_833521.1	BC_3799	Asd	aspartate-semialdehyde dehydrogenase	0	0.0346628	0.146197	0	0	0	0	0.155709	0.441824	0.558153	0.549493	0.0415055	0.300168	0	0	0.190337	0.122875	0.121303	0	0	0	0	0	0	0.596036	0.621892	0.322722	0.248566	0.0707735	0.0538851	0.190087	0.123111	0.272244	0.261917	0.390989	0.990368
30018960	NP_830591.1	BC_0801	LytR2	LytR family transcriptional regulator	0	0	0	0.219716	0.254355	0.177804	0	0.173625	0	0	0	0	0.0836764	0.109207	0.0905241	0.0795891	0.10276	0.101445	0.0532792	0.210753	0.119752	0.26911	0.476813	0.192007	0.135944	0.275339	0.102816	0.115486	0.23675	0.135192	0.298067	0.638335	0.144885	0.140812	0.363314	0.252073
30019265	NP_830896.1	BC_1110		cytotoxin K	1.21049	0.997903	0.977058	0.945447	0.781786	0.491847	0.24315	0.106731	0	1.11189	1.12995	0.6828	0.20575	0.134263	0.111294	0	0	0	1.27732	0.753767	1.05513	0.68716	0.673059	0.643803	0.0742824	0.0752252	0.0632028	1.36304	1.67365	1.27428	0.903923	0.683531	0.763404	0.17312	0.24567	0.154954
30018869	NP_830500.1	BC_0687		hypothetical protein BC0687	0.360595	0.305608	0.0991511	0.0593935	0.137514	0.0720956	0	0	0	0.0709762	0.0248444	0.0281491	0.067858	0	0	0	0	0	0.626504	0.310748	0.178042	0.285387	0.243462	0.127399	0.0612473	0.124049	0	0.22477	0.263992	0.347176	0.161146	0.183687	0.218206	0	0.0294632	0.029203
30021628	NP_833259.1	BC_3526		collagen adhesion protein	0.0240087	0.0109564	0	0.0276812	0.160226	0.0336012	0	0.065623	0.0814648	0.022053	0	0	0.0316262	0.0412756	0.0342144	0.0601628	0.0970973	0.019171	0.030206	0.0434486	0.0226307	0.0938885	0.0934451	0.0725708	0.182689	0.121411	0.0437176	0.0174596	0.0335557	0.00851614	0.112657	0.140089	0.0938754	0.0177403	0.0961223	0.210962
30018552	NP_830183.1	BC_0344	RocA	1-pyrroline-5-carboxylate dehydrogenase	0	0	0	0.089027	0	0	0	0.0703512	0.174669	0	0	0	0.0678098	0	0	0.0322488	0	0	0	0.0155264	0.0161742	0	0	0	0.257056	0.148753	0.468675	0	0	0.0182595	0	0	0	0.177507	0.0883269	0.0145911
30018533	NP_830164.1	BC_0325	AdSL	adenylosuccinate lyase	0	0.0258027	0	0.0651901	0	0	0	0	0	0	0	0	0.0744808	0	0	0.0354213	0	0	0	0.0341076	0	0.0368517	0	0.0776848	0.0268899	0.0544624	0.5491	0.0205589	0	0.0200558	0	0	0.0368466	0.181043	0.0323387	0.0480797
30021779	NP_833410.1	BC_3682	Tkt	transketolase	0	0	0	0	0	0	0	0.0534411	0	0	0	0	0	0	0	0	0	0	0.0163991	0	0.0122864	0	0	0.0967076	0.0929848	0.0847484	0.332286	0.0426554	0	0.0416115	0	0	0	0.182997	0.123009	0
30023173	NP_834804.1	BC_5136	Pgm4	phosphoglyceromutase	0.0513606	0.117192	0	0	0	0.143763	0	0.0701921	0.298755	0.0235885	0	0.196458	0.135313	0	0	0.128703	0	0	0.0430789	0.0929475	0.0968254	0.0334752	0.0713938	0.423401	0.366392	0.445251	0.301352	0.616283	0.023928	0.109309	0.273135	0	0.251029	0.0759022	0.0293757	0.334837
30023417	NP_835048.1	BC_5387	Pta	phosphotransacetylase	0	0	0.320837	0.0960937	0	0	0	0	0.2828	0.191389	0.0803924	0.0910858	0.219577	0	0	0.313277	0	0	0.0699056	0.27652	0.052374	0	0.139024	0.114511	0.594558	0.321122	0	0	0	0.147817	0.0260721	0	0.0543138	0.0615846	0.143007	0.307112
30019057	NP_830688.1	BC_0902		S-layer protein / N-acetylmuramoyl-L-alanine amidase	0.0491935	0.0673486	0	0.0567185	0	0	0	0.0336152	0	0.0225932	0.0949019	0.0537626	0	0	0	0	0	0	0.268198	0.237402	0.13911	0.176345	0.136763	0.148697	0.0701866	0.0592311	0.029859	0.125211	0.252103	0.209394	0.1385	0.0637869	0.240437	0.0121166	0	0.0278877
-	AE016877_ATCC14579_6_pos5042197@5041349			Phosphoglycerate kinase,	0.398293	0.590724	0.383308	0.746229	0.465164	0.627107	0	0.680409	2.17199	0.274387	0.336161	0.870572	0.393498	0.0855928	0.49665	0.873313	0.644319	0.795096	0.626379	0.690759	0.594434	0.648986	0.221459	1.09447	1.56272	1.39073	1.53109	1.08617	0.742231	0.918312	0.467231	0.581003	0.811119	1.05459	1.22444	1.58054
30021340	NP_832971.1	BC_3230	AtpA1	F0F1 ATP synthase subunit alpha	0.500114	0.456455	0.721948	2.45061	1.2516	1.66234	0.194636	1.02522	0.727267	0.803909	0.844197	0.683205	1.31758	1.61211	1.5145	1.25322	1.11242	0.599014	1.15355	0.263975	0.157136	1.50756	0.590905	0.412279	1.36761	0.812914	0.101185	0.318231	0.698983	0.576537	1.05602	1.05377	1.01848	0.12318	0.42906	0.602466
30022937	NP_834568.1	BC_4870	Ldh2	L-lactate dehydrogenase	0	0	0	0	0	0	0	0.171563	0.0405675	0	0	0	0	0	0	0	0	0	0.105293	0.176697	0.184069	0.0818197	0.0698	0.528936	0.616922	0.483679	0.880487	0.243444	0	0.326544	0	0	0	0.824531	0.550465	0.166053
30019198	NP_830829.1	BC_1043	PrsA1	peptidylprolyl isomerase	0.0446316	0.0407354	0.085905	0	0	0.187392	0.138959	0.182988	0.173076	0.204981	0.129152	0.341439	0	0.306922	0.0636038	0.111841	0.361004	0.285108	0.0748698	0.269234	0	0	0.12408	0.073586	0.573101	0.666357	0.01806	0	0.0831725	0	0	0.0578717	0	0	0	0
30022307	NP_833938.1	BC_4224	GcvPB	glycine dehydrogenase subunit 2	0	0	0	0.028086	0	0	0	0.0332913	0	0	0	0	0	0	0	0.0305213	0	0	0	0.0146946	0.0153077	0	0.0406335	0.107101	0.266456	0.328498	0.344998	0.159434	0	0.0345627	0.0152406	0	0.0634987	0.155998	0.0975279	0.0138095
30022308	NP_833939.1	BC_4225	GcvA	glycine dehydrogenase subunit 1	0	0	0	0	0	0	0	0	0	0	0	0	0	0	0	0	0	0	0	0	0	0	0.0325778	0.0483007	0.376175	0.479714	0.379339	0.0213043	0	0	0	0	0	0.0577251	0.0502668	0
30022135	NP_833766.1	BC_4048	PtsA	phosphoenolpyruvate-protein phosphotransferase	0.0461121	0.0631299	0	0	0	0	0	0.0315096	0.0447042	0.0635339	0	0.0251975	0	0	0	0	0	0	0	0.0417246	0.0579539	0	0.0256392	0.11404	0.0657901	0.0666251	0.410499	0	0	0.0654258	0	0	0.0300502	0.352086	0.105495	0
30018425	NP_830056.1	BC_0188	GlmM	phosphoglucosamine mutase	0	0.0272715	0	0.103352	0	0.0836368	0	0.0816711	0.63729	0.0274461	0.0576431	0.0653105	0.0787208	0	0.0425815	0.112313	0.0966739	0.143156	0	0	0	0	0.0166139	0.0328429	0.170524	0.0719536	0.217635	0.0869173	0	0.042395	0	0	0	0.0735958	0.0854493	0
30020035	NP_831666.1	BC_1893		scaffold protein	0.202103	0.18446	0	0.815563	0	0.282852	1.80906	0.138102	0.195933	0.232051	0.24368	0	1.19802	0	0	0.633056	0.163471	0	0	0.0914367	0	0	0.16856	0	0.0480582	0.65702	0.592906	0	0	0.143376	0	0	0	0.199116	0	0
30020919	NP_832550.1	BC_2798		chitin binding protein	0.407393	0.451506	0.0280047	0.301956	0.466082	0.040726	0	0.318151	0	0.160375	0.084206	0.0954067	0.191661	0.100055	0.0829384	0.109379	0	0	0.366109	0.175538	0.182862	0.227593	0.145619	0.12794	0.0415175	0.112118	0	0.402073	0.189797	0.578027	0.418737	0.0943297	0.568903	0	0	0.131971
30019646	NP_831277.1	BC_1498	RrpsA	30S ribosomal protein S1	0	0	0	0	0	0	0	0	0	0	0	0	0	0	0	0	0	0	0	0	0	0	0	0.0188613	0.342756	0.247933	0.194421	0.0249578	0	0	0	0	0	0.405747	0.176661	0.252924
30020238	NP_831869.1	BC_2101	Fhs	formate--tetrahydrofolate ligase	0	0.0218292	0	0	0	0	0	0	0.0463738	0	0	0	0.0315056	0	0	0.0599334	0	0	0	0.0288553	0	0.0311768	0.0265968	0.0262887	0.193367	0.172784	0.251627	0.226109	0	0.0678694	0.0299273	0.0310122	0.0623449	0.058909	0.0547176	0.176261
30018348	NP_829979.1	BC_0084	LysS	lysyl-tRNA synthetase	0	0	0	0	0	0	0	0	0	0	0	0	0	0	0	0	0	0	0	0	0	0	0	0	0	0	0.314942	0	0	0	0	0	0	0.0618396	0	0
30019391	NP_831022.1	BC_1238	TrpA	tryptophan synthase subunit alpha	0.204314	0.279717	0	0.0588919	0	0.142974	0	0.20942	1.0399	0.0469179	0.0492692	0.167468	0.13457	0	0	0.191995	0.33052	0.652583	0	0	0	0.166457	0	0.505292	1.33606	0.541207	0.806081	0	0	0.217418	0	0.0662311	0.19972	0.805177	1.08093	0.694952
30020354	NP_831985.1	BC_2220	AdhA2	alcohol dehydrogenase	0.196608	0	0	0	0	0	0	0	0.0762423	0	0	0	0	0	0	0	0	0	0.131925	0.237202	0.197679	0.0768858	0.0218636	0.302546	0.430115	0.47345	0.588721	0.371742	0.0366386	0.474227	0.0492029	0	0.0512501	0.619848	0.0674701	0.624159
30019432	NP_831063.1	BC_1281		cell envelope-bound metalloprotease (camelysin)	0	0	0	0	0	0	0	0	0	0	0	0	0	0	0	0.166234	0.429259	0	0	0	0	0.648551	0.0737701	0	0.504783	0.383392	0	0	0	0	0	0	0	0	0	0.827347
30019784	NP_831415.1	BC_1637	FlgL	flagellar hook-associated protein FlgL	1.53408	0.947167	0.260535	0	0.18067	0.189442	0.280959	0	0	0.373002	0.391696	0.443797	0	0	0.0642998	0	0	0	0	0	0	0	0	0	0	0	0	0	0	0	0	0	0	0	0	0
30019783	NP_831414.1	BC_1636		flagellar hook-associated protein FlgK	0.752434	0.686749	0.028965	0	0.321377	0.0421226	0.187414	0	0	0.331749	0.23225	0.59207	0	0	0.128674	0	0	0	0	0	0	0	0	0	0.0286275	0	0	0	0	0	0	0	0	0	0	0
30019347	NP_830978.1	BC_1193	PepF1	oligoendopeptidase F	0	0	0	0	0	0	0	0	0	0.0378708	0.0198844	0	0	0	0	0	0	0	0	0	0	0	0	0	0.127451	0.168782	0.200199	0	0	0	0	0	0	0.0507748	0	0
30021896	NP_833527.1	BC_3805	PnpA	polynucleotide phosphorylase/polyadenylase	0	0	0	0.0426502	0	0	0	0	0.0179311	0	0	0	0.0487285	0	0	0.0463483	0	0	0	0	0	0	0	0	0	0.0178158	0.209559	0	0	0	0	0	0	0.0364449	0	0
30022810	NP_834441.1	BC_4737	LeuS	leucyl-tRNA synthetase	0	0	0	0	0	0	0	0	0	0	0	0	0	0	0	0	0	0	0	0	0	0	0	0	0	0	0.147432	0	0	0	0	0	0	0.0390178	0.0271812	0
30018585	NP_830216.1	BC_0377	AhpC	Alkyl hydroperoxide reductase C22	0.069889	0.191364	2.08505	0	0	0	0	0	0.271021	1.02714	1.0112	0.152761	0	0	0	0	0	0	0.468957	0.421595	0.527021	0.0455514	0	0.115229	0.79771	0.639535	0.480765	0.101649	0.260481	0.297485	0	0	0.045545	0.757415	0.79946	0.356579
30021914	NP_833545.1	BC_3824	Tsf	elongation factor Ts	0	0	0.17152	0.154116	0	0	0	0.365358	0.259176	0	0	0.194779	0	0	0	0	0	0	0.112115	0.349413	0.223995	0.0580808	0.0743226	0.342822	0.699276	0.386264	0.288473	0.162011	0	0.158046	0	0	0	0.19754	0.12742	0.126295
30021882	NP_833513.1	BC_3791	-	nucleoside-binding protein	0.0369624	0.0337357	0	0	0	0	0	0.0505147	0	0.0339516	0.0356531	0	0	0	0	0	0	0	0.0310023	0.066891	0	0.313182	0.143863	0.101569	0.351572	0.231422	0.104697	0.0537596	0.103321	0.0524439	0.0462507	0.191709	0.1927	0.018208	0.105703	0.146677
30018542	NP_830173.1	BC_0334	purD	phosphoribosylamine--glycine ligase	0	0	0	0	0	0	0	0.129168	0	0	0	0	0	0	0	0	0	0	0.0264247	0.0570143	0	0.0205338	0.0350345	0.173144	0.19478	0.0758661	0.331455	0.0458217	0	0.111751	0.0394216	0.061276	0.0821236	0.34143	0.234249	0.0714399
30022309	NP_833940.1	BC_4226	GcvT	glycine cleavage system aminomethyltransferase T	0	0	0	0.0414792	0	0	0	0.1475	0.279021	0	0	0	0	0	0	0.0901515	0	0	0	0	0	0	0	0	0.239534	0	0.378497	0	0	0	0	0	0	0.0531664	0.0205765	0
30023369	NP_835000.1	BC_5338	PyrG	CTP synthetase	0	0	0	0	0	0	0	0	0	0	0	0	0	0	0	0	0	0	0	0	0	0.0157705	0	0.0265958	0.0805517	0.198108	0.225193	0.0879807	0	0.068662	0.0151384	0	0.0473048	0.0715164	0.0276783	0.0548677
30021231	NP_832862.1	BC_3120		succinoglycan biosynthesis protein	0	0	0	0	0	0	0	0	0	0	0	0	0	0	0	0	0	0	0	0	0.580982	0	0.0321288	0.111149	0	0	0	0	0	0	0.0361521	0.0187313	0	0	0	0
30023366	NP_834997.1	BC_5335	Fba	fructose-bisphosphate aldolase	0.330261	0.30143	0.136216	0	0	0	0	0	0.137219	0.216685	0.0910179	0.360936	0	0	0.134471	0	0	0	0.395725	0.683058	0.296482	0.399757	0.157399	0.881596	0.583389	0.431733	0.610921	0.583276	0.0879218	0.702884	0.206627	0.152941	0.49194	0.255656	0.269847	0.267464
-	AE016877_ATCC14579_6_pos3681751@3681008			3D domain protein,	0.10989	0.100297	0.105755	0.126699	0.366685	0.153796	1.28301	0.375453	0	0	0.105997	0.120096	0.144756	0.188922	0.234903	0.413055	0.266653	0.175495	0	0.265157	0	0.0358113	0.274954	0	0.0261308	0.608635	0.133399	0.159828	0.102391	0	0.034376	0.49871	0	0.189465	0.974197	0.124593
30021635	NP_833266.1	BC_3533	VanW	vancomycin B-type resistance protein vanW	0.0920318	0.0839976	0.0442847	0.212219	0	0	0	0.125775	0	0.0422676	0.0887717	0	0	0.0791102	0	0.11531	0.14888	0	0.270172	0.277584	0.202415	0.509858	0.409372	0.252894	0.437686	0.22162	0	0.167318	0.257256	0.293802	0.115159	0.208833	0.269887	0.0680036	0.0789563	0.49564
30022503	NP_834134.1	BC_4422	NadC	nicotinate-nucleotide pyrophosphorylase	0	0	0	0.0549757	0.0636429	0	0	0	0.0924524	0	0.229965	0	0.188432	0	0	0.358455	0	0	0.0399934	0.0575269	0	0.0621551	0.0530242	0.0524101	0.521563	0.160751	0.0771773	0.0693506	0.0444284	0.0676533	0.0596641	0	0.0621465	0.0469772	0.109087	0.297339
30023337	NP_834968.1	BC_5306	AtpD	F0F1 ATP synthase subunit beta	0	0	0	0	0	0	0	0	0	0	0	0	0.0747246	0	0	0.0710745	0	0	0	0.0855482	0.0178235	0.0184862	0.0315409	0	0.013489	0.273204	0.183633	0.185636	0.0264278	0.100607	0.0532359	0.0183886	0	0.0698598	0	0.0643161
30021975	NP_833606.1	BC_3886	CarB	carbamoyl phosphate synthase large subunit	0	0	0	0	0	0	0	0	0	0	0	0	0	0	0	0	0	0	0	0	0	0	0	0	0	0	0.123366	0	0	0	0	0	0	0	0	0
30019658	NP_831289.1	BC_1510	Hup1	DNA-binding protein HU	0.926738	1.16302	1.22632	0	0	0.324253	0.36067	0.316632	0.449222	0.851249	1.34087	1.39262	0.457791	0	0	0	0	0	0.388652	1.3976	0.436773	0.151004	0.322053	0.318323	0.826386	1.17162	0.843752	0.505457	0.323813	0.246543	0.144952	0.150207	0.150983	0.22826	0.198768	0.131341
30022624	NP_834255.1	BC_4548	IsdA1	cell surface protein	0	0.29584	0.779855	1.5883	0	0.340233	1.76608	1.55044	1.49264	0.818767	0.625309	0.354242	0.640469	2.78627	1.61673	2.43674	3.01505	3.62354	0	0	0	0	0	0	0	0	0	0	0	0	0	0.262683	0	0.239509	1.11234	0.9647
30023475	NP_835106.1	BC_5445	SodB	superoxide dismutase [Mn]	0.120602	0	0	0.0695248	0	0.0843936	0.187744	0.494461	1.98763	0.332333	0.116329	0	0	0	0	0.302212	0.390195	0.674106	0.20231	0.109127	0.0757863	0.471625	0.20117	0.729082	1.37654	1.13263	0.927218	0.526223	0.393303	0.0427787	0.226362	0.234567	0.23578	0.594095	0.68978	1.19645
30023297	NP_834928.1	BC_5265	LytR1	membrane-bound transcriptional regulator LytR	0.084999	0.0775788	0.0818012	0.441004	0.340354	0.23792	0.13232	0.232328	0.0412019	0.117113	0.122982	0.0928937	0.223935	0	0.242261	0.212997	0.275006	0.135744	0.534699	0.384557	0.454015	0.553996	0.590764	0.37371	0.0606359	0.122811	0	0.185439	0.277197	0.482401	0.398844	0.440856	0.360047	0.0837426	0.388921	0.0481858
30019580	NP_831211.1	BC_1431		cell wall endopeptidase	0.216526	0.254088	0.148843	0	0.0825729	0.0865822	0	0.0845473	0.0899636	0.142063	0.0895096	0.135221	0.0814931	0	0.0881621	0.155025	0.0500392	0	0.28539	0.373188	0.272131	0.120964	0.206387	0.152998	0.0588432	0.208565	0	0.404902	0.259395	0.285272	0.328995	0.280758	0.262052	0.106663	0.0707668	0.175354
30019043	NP_830674.1	BC_0888	CwlA	N-acetylmuramoyl-L-alanine amidase	0.152006	0.0346842	0	0.306702	0.608666	0.159555	0	0.363545	0.147366	0.209437	0.183277	0.166125	0.150177	0.195996	0.270777	0.0952273	0.184426	0.121378	0.0956219	0.114619	0.143282	0.247682	0.147907	0.0417698	0.271093	0.128116	0.0461316	0.055271	0.177043	0.188714	0.118878	0.271012	0.123824	0	0.0869401	0.0430861
30022679	NP_834310.1	BC_4604	NAD-ME	NAD-dependent malic enzyme	0.0656161	0	0	0	0	0	0	0	0.286258	0.0301356	0.0316459	0	0	0	0	0	0	0	0	0.019791	0	0	0	0.0721226	0.171632	0.0948056	0.438096	0.0477173	0	0.0232748	0	0	0	0.30707	0.262704	0.241785
30021298	NP_832929.1	BC_3188		D-alanyl-D-alanine carboxypeptidase	0	0	0	0	0	0	0	0	0	0	0	0	0	0	0	0	0	0	0	0	0.603042	0	0	0.150686	0	0	0	0	0	0	0	0	0	0	0	0
-	AE016877_ATCC14579_4_pos5042550@5042119			Phosphoglycerate kinase,	0.374378	0.341696	0.360293	0.215823	0.249848	0.261979	0	0.511645	1.90548	0.343883	0.361117	0.613725	0.369871	0.160907	0.26676	0.586341	0.605633	0.747356	0.628021	0.451676	0.764595	0.549017	0	1.44025	1.24633	1.08184	1.36342	1.15708	0.348833	1.32796	0.175671	0.182039	0.670927	1.01432	1.12416	1.27341
30021185	NP_832816.1	BC_3070	SipA	Signal peptidase I	0.2107	0.256408	0.270364	0.323906	0.562457	0.884651	0.656005	0.575906	0.408533	0.258049	0.203236	0.460539	0.647619	0.965956	0.800705	0.879978	1.02255	1.23379	0.117817	0.338937	0.176539	0.183103	0.624817	0.231592	0.400819	0.405906	0.170518	0.10215	0.130882	0.09965	0.571234	0.819612	0.0915387	0.27678	0.602548	0.23889
30021733	NP_833364.1	BC_3635		hypothetical protein BC3635	0	0	0	0	0	0	0	0.497278	0.529135	0	0	0	0	0	0	0.455901	0	0.290548	0.305193	0.219496	0.228654	0.237156	0.101158	0.199973	0.259572	0.175244	0.736184	0.26461	0	0.129067	0	0.235903	0.237123	0.806596	0.832452	1.6502
30018850	NP_830481.1	BC_0668	BdhA	(R,R)-butanediol dehydrogenase	0.191094	0.069765	0.183905	0	0	0	0	0	0	0.0702114	0	0.208843	0	0	0	0	0	0	0.160281	0.530264	0.264185	0.0249098	0.233755	0.063013	0.199938	0.331324	0.170116	0.833806	0.249277	0.32536	0.263026	0.0495566	0.249064	0.131789	0.0437186	0.216662
30022646	NP_834277.1	BC_4571	FrxX	deblocking aminopeptidase	0.510556	0.332847	0.386059	0.0840934	0	0	0	0	0	0.502466	0.422118	0.199277	0.048039	0	0	0	0	0	0.0305879	0.153993	0.0458335	0.118844	0.0405542	0.0400845	0.329529	0.333711	0.147567	0.185643	0.13592	0.1811	0.114081	0.07093	0.142593	0.0718585	0	0.0620214
30021243	NP_832874.1	BC_3133		putative hydrolase	0	0	0	0.0787975	0	0	0	0	0	0	0	0	0	0	0	0	0	0	0	0.144295	0.128841	0.022272	0.342002	0.281701	0.0487542	0.131661	0.0414823	0.0994012	0.0955199	0.0484843	0.256552	0.243698	0.155882	0.0841664	0.195445	0.0387437
30018899	NP_830530.1	BC_0740		cell wall endopeptidase	0.343358	0.37606	0.033044	0.316704	0.366634	0.0480545	0	0.234625	0	0.220772	0.066239	0	0.18092	0.17709	0.195725	0.258124	0.11109	0	0.115197	0.103563	0.06473	0.0895158	0.0572741	0.0188702	0.0816473	0.0165367	0	0.0249697	0.0319929	0.0243586	0.0429641	0.0445215	0.0671275	0	0.0196383	0.0583947
30018591	NP_830222.1	BC_0383	-	ferrichrome-binding protein	0	0	0	0.096352	0	0.233917	0	0	0.202543	0.0767616	0.0403043	0.0913307	0.110084	0.287342	0.297731	0.418826	0	0.46711	0	0	0	0	0.116165	0	0.0397438	0.0804964	0	0	0	0	0	0.297989	0.0544598	0	0.262884	0.213188
30019566	NP_831197.1	BC_1417		phosphoglycerol transferase	0	0	0	0	0	0	0	0	0	0	0	0	0	0	0	0	0	0	0.0167929	0.14493	0.125814	0.182689	0.189248	0.143043	0	0	0.0324061	0.174718	0.167896	0.198849	0.150315	0.168744	0.234853	0.00986266	0.0343535	0.01135
30021832	NP_833463.1	BC_3738	-	Iron(III) dicitrate-binding protein	0	0	0.0391205	0.187472	0	0	0.379685	0.0555542	0.394088	0	0	0	0	0	0.115859	0.458386	0.263038	0.779018	0	0	0	0	0	0	0.0193323	0.0391553	0	0	0	0	0	0.0527087	0	0	0.278996	0.069133
30020004	NP_831635.1	BC_1862	-	Phage protein	0	0	0	0.169316	0	0	0	0	0	0	0	0	0	0	0	0	0	0	0	0.177173	0.0307608	0	0.0272176	0.0269024	0	0	0.257501	0.035598	0	0.277814	0	0	0.0319001	0.409932	0.139987	0
30022227	NP_833858.1	BC_4143	ArgE	peptidase T	0.0365402	0	0.210993	0	0	0	0	0	0	0.0335638	0.0352458	0	0	0	0	0	0	0	0.0612964	0.0440846	0.0459239	0	0.0203171	0.0401635	0.0868892	0.0527952	0.295717	0.186009	0.0680938	0.0777673	0	0.0473799	0.0476248	0.0900002	0.0835966	0.0621437
30021855	NP_833486.1	BC_3762		collagenase	0.0864361	0.118336	0.020796	0.174401	0.0576847	0	0.0672788	0.029532	0	0.0396976	0.0416871	0	0.0284652	0	0.0307947	0.0270748	0	0	0.108748	0.0521412	0.0543166	0.169009	0.0360451	0.0118759	0	0	0	0.031429	0.0805382	0.0766496	0.0540784	0.126087	0.0844925	0	0	0
30022479	NP_834110.1	BC_4398	HisS	histidyl-tRNA synthetase	0	0	0	0	0	0	0	0	0	0	0	0	0	0	0	0	0	0	0	0.0182774	0	0	0	0	0.259374	0.189703	0.147124	0.0881362	0	0.0214948	0	0	0	0	0	0.0858823
30021866	NP_833497.1	BC_3774	PorA	pyruvate synthase alpha chain	0	0	0	0	0	0	0	0	0	0	0	0	0	0	0	0	0	0	0	0.013537	0	0	0.0249549	0.0246659	0.0213448	0.0540391	0.317819	0.0979159	0	0	0.0280799	0	0.0292482	0.066327	0.0385049	0.0381648
30019488	NP_831119.1	BC_1338		oligoendopeptidase F	0	0	0	0	0	0	0	0	0.0424223	0	0	0	0	0	0	0	0	0	0	0	0.0274978	0	0.0243305	0.036073	0.0936479	0.136986	0.0531199	0	0	0	0.0136886	0	0	0.0107779	0.0250276	0
30023083	NP_834714.1	BC_5044	Dps2	non-specific DNA-binding protein Dps / Iron-binding ferritin-like antioxidant protein / ferroxidase	0	0	2.4686	0.492912	0	1.07699	0	0	0.828928	1.88492	2.14434	0.18689	1.01369	0.881981	0	0.964173	0.276638	0.819297	0.143432	0.103157	0.0537305	0.167185	0.0475415	0	0.284646	0.0823597	0	0	0	0	0	0	0	0	0	0
30022592	NP_834223.1	BC_4514		D-alanyl-D-alanine carboxypeptidase	0.0984767	0.17976	0.0947718	0	0.197161	0.137823	0.153302	0.269167	0.0954701	0	0	0.0538116	0.129722	0	0.280675	0.308463	0.159306	0.314536	0	0.326725	0.247532	0.0962759	0.410662	0.351785	0	0.308283	0.239089	0.0358071	0.0458786	0.139723	0.308058	0.319225	0.0320875	0.169787	0.281619	0.111653
30020042	NP_831673.1	BC_1901	-	Phage protein	0	0	0	0.918401	0	0.557407	0.744013	0.653168	0.0772235	0.073167	0.537837	0	1.25915	0	0	0.898231	0	0	0.0668113	0.144153	0	0	0	0	0	0	0.580181	0	0	0.169528	0	0	0	0.274673	0.318913	0
30019388	NP_831019.1	BC_1235	TrpC	indole-3-glycerol-phosphate synthase	0	0	0	0	0	0	0	0.13982	0.396739	0	0	0	0	0	0	0.320465	0	0.326775	0	0.092574	0.0964363	0.133363	0.0853283	0.50604	0.218952	0.098547	0.165595	0.0744007	0.0953275	0.10887	0.128018	0.0994938	0.200016	0.151194	0.468122	0.405989
30022447	NP_834078.1	BC_4366	Cgs	cystathionine beta-lyase	0	0	0.269928	0	0	0	0	0	0.0339896	0	0	0	0	0	0	0.175712	0	0	0.117627	0.211494	0.0881273	0.045702	0.116964	0.11561	0.183413	0.354596	0.127682	0.178474	0.0653355	0.124362	0.109676	0.0454607	0.0456956	0.103625	0.100263	0.159004
30019797	NP_831428.1	BC_1651	FglE	flagellar hook protein FlgE	0.657335	0.599951	0.15062	0.216539	0.334236	0.175232	0.292369	0.128335	0	0.230015	0.21135	0.273672	0.0824663	0	0.17843	0.0784381	0	0	0.0262544	0	0.0393401	0.0612042	0.0348087	0.0344055	0.0744324	0	0	0.0227632	0.0291658	0.11103	0	0.0202937	0.0815942	0	0	0.0354897
30018288	NP_829919.1	BC_0015	PDX1	pyridoxine biosynthesis protein	0	0	0.0433682	0	0	0	0	0	0	0.0827856	0	0	0	0	0	0	0	0	0.26458	0.0815517	0.0566361	0	0	0	0.257177	0.0217034	0.273522	0	0	0.0959072	0	0	0	0.110994	0	0
30022689	NP_834320.1	BC_4614	PepP	Xaa-Pro dipeptidase	0	0	0	0	0	0	0	0	0	0	0	0	0	0	0	0	0	0	0	0.0214518	0	0	0.0197728	0.0195438	0.236772	0.325412	0.143898	0.129305	0	0	0	0	0	0	0	0
30018906	NP_830537.1	BC_0747	-	glycine oxidase	0	0	0	0	0	0	0	0	0.13624	0	0	0	0	0	0	0	0	0	0	0	0	0	0	0	0.0501252	0.0507614	0.383839	0	0	0	0	0	0	0.15576	0.0803763	0
30019339	NP_830970.1	BC_1185	OppA	oligopeptide-binding protein oppA	0	0	0	0	0	0	0	0.0319025	0	0	0	0	0	0	0	0	0	0	0.0195795	0.0281633	0	0.0304291	0.0519178	0.0513165	0.111017	0.179882	0.0377835	0	0.0435014	0	0.0438143	0.0302684	0.0304249	0.0114992	0.0133513	0.0397002
30022110	NP_833741.1	BC_4023	YhfS	acetyl-CoA acetyltransferase	0	0	0	0.0797013	0	0	0	0	0	0	0	0	0.13659	0	0	0.259836	0	0	0	0	0	0	0	0	0	0.0832321	0.237762	0.0251353	0	0	0	0	0	0.0170264	0	0
30020051	NP_831682.1	BC_1911		N-acetylmuramoyl-L-alanine amidase	0	0	0	0.672309	0	0	0	0	0	0	0.0351536	0	0.144023	0	0	0	0	0	0	0	0	0	0	0	0	0	0.0884828	0	0	0.129273	0	0	0	0	0	0
161511197	NP_834970.2		AtpA	F0F1 ATP synthase subunit alpha	0.0264832	0	0	0	0	0	0	0	0	0	0.0255451	0	0.139543	0	0	0.0331818	0	0	0.0222128	0.0159756	0.0332842	0.0172609	0	0	0	0.0637738	0.0428653	0.0770364	0.0246761	0.0563633	0	0	0.0345169	0	0	0.0600531
30021412	NP_833043.1	BC_3304		hypothetical protein BC3304	0	0	0	0	0	0	0	0	0	0	0	0	0	0	0	0	0	0	0	0	0	0	0.0359844	0	0	0.0207795	0.0436463	0.015688	0	0	0.0269936	0.223777	0	0.0318806	0.0740307	0.0244589
30020214	NP_831845.1	BC_2077	ESAT-6	hypothetical protein BC2077	0	1.04754	1.59547	1.02924	0	0.713915	0	0	1.48359	1.17138	1.23009	0.975597	0	0.219243	0.726943	1.11848	1.2378	1.0183	1.28356	1.00007	0	2.41041	1.91449	0.981203	1.09168	1.35122	0.51603	0	0.831773	0	1.27658	1.81893	1.08038	1.19359	0.218816	0.722944
-	AE016877_ATCC14579_4_pos5040921@5040562			Triosephosphate isomerase,	0.116497	0.850617	0.336342	0.94022	0.621971	1.1413	0	1.75132	2.93644	0.535038	0.674222	1.27317	1.68805	0.400562	0.996107	1.6056	1.3192	2.04651	0.195424	0.491925	0	0.759289	0	0.320122	1.38509	1.45878	1.08422	0.423594	0.108548	0	1.23906	0.453168	0.45551	0.9182	1.39924	1.78313
-	AE016877_ATCC14579_4_pos5041359@5040922			Triose phosphate isomerase,	0.205766	0.281705	0.0990123	0.237241	0	0.287979	0	0.140605	1.99484	0.37801	0.0992385	0.224877	0.271052	0	0.293234	0.64453	0.332868	0.657219	0.0862933	0.24825	0	0.268223	0	0.0565424	1.07644	0.792803	0.416312	0.448911	0	0	0.579314	0.40021	0.201139	0.506811	0.647283	1.4581
30018370	NP_830001.1	BC_0120	RplL	50S ribosomal protein L7/L12	0.231218	0.949648	1.22385	0.533172	0.308615	0.647199	0.719887	0.789985	0.560396	0.63715	1.11514	1.26347	1.37061	0.397508	0.494257	1.01395	1.30914	1.2924	0.969672	0.627653	0.0726488	0	0	0	0.604795	0.167038	0.0935613	0	0.10772	0	0	0	0	0	0	0
30019611	NP_831242.1	BC_1463	DeoD	purine nucleoside phosphorylase	0.112807	0.154438	0.651375	0	0	0	0	0	0.0546812	0.984368	0.544053	0	0	0	0	0	0	0	0	0.0680488	0	0	0	0	0.0268243	0.108659	0.0456467	0.0410176	0	0.0400137	0.247019	0.0731354	0.147027	0.0833543	0.225819	0.319749
30022247	NP_833878.1	BC_4163	Ptb	phosphate butyryltransferase	0	0	0.132224	0	0	0	0	0	0.0443995	0.0841344	0.0883508	0	0	0	0	0	0	0	0.038413	0	0	0	0	0	0.348489	0.0882279	0.0185319	0	0	0	0	0	0	0	0	0.415402
30018568	NP_830199.1	BC_0360	Apep	aminopeptidase	0	0	0	0	0	0	0	0	0	0	0	0	0	0	0	0	0	0	0	0.0192917	0.0803863	0	0.0533452	0.105455	0.197721	0.20023	0.129407	0.0232568	0	0	0.0400168	0	0.0416818	0.0157539	0.0182912	0
30018452	NP_830083.1	BC_0215	OppA2	oligopeptide-binding protein oppA	0	0	0	0	0	0	0	0	0	0	0	0	0	0	0	0.0592585	0	0	0	0	0.0297207	0.0616515	0.0525946	0.0519855	0.0449858	0.0455568	0.038276	0.0515915	0	0.0671051	0.0591806	0.061326	0.0616429	0.0465966	0.0811522	0.214494
30022546	NP_834177.1	BC_4465	ValS	valyl-tRNA synthetase	0	0	0	0	0	0	0	0	0	0	0	0	0	0	0	0	0	0	0	0	0	0	0	0	0	0.00685301	0.132429	0	0	0	0	0	0	0.0280377	0	0
30021629	NP_833260.1	BC_3527	-	hypothetical protein BC3527	0.109394	0.399377	0.421114	1.89192	1.75215	2.75584	2.38416	2.39206	2.01503	0.703383	0.633114	0.836882	2.30565	2.82105	2.33844	2.74128	3.36238	3.31936	0.183509	0	0	0.998194	0.608253	0.240483	0.62431	0.684919	0.309861	0	0	0	0.547536	0.921999	0.499027	0.431109	0.813383	0.93023
161511213	NP_830145.2	BC_0294	GroES	co-chaperonin GroES	0.863474	1.18214	1.93897	0.995557	0	1.20847	0	1.18007	1.39519	1.58628	1.80459	1.41551	1.13744	1.97931	0.820349	1.26219	1.39684	1.83863	1.56919	0.694503	0	0.468987	0	0	1.36884	0.831728	0.349401	0.104656	0.134093	0.204189	0.180076	0.186604	0.187569	0.567141	0.329243	0.407918
30023312	NP_834943.1	BC_5280	FabZ	(3R)-hydroxymyristoyl-ACP dehydratase	0.181284	0.330917	0.610624	0	0	0.380573	0	0.247752	0.351499	0.333035	0.612019	0.495305	0.358204	0.467494	0.129173	0.681413	0.73316	0.579025	0.152053	0.328071	0.341758	0.118155	0.201595	0.29889	0.431077	0.436548	0.440136	0	0	0.0643035	0.17013	0	0	0.223256	0.259214	0.359694
30019804	NP_831435.1	BC_1658	FlaB	flagellin	0.985426	0.899401	0.474176	0.227233	1.18376	0.620616	0.843723	0.875377	0.382136	0.588352	0.570312	0.538476	0.519234	0.847069	0.772373	0.370403	0.398532	0.47212	0	0	0	0	0	0	0	0	0	0	0	0	0	0	0	0	0	0
30018651	NP_830282.1	BC_0443	TerD1	tellurium resistance protein terD	0.135463	0.0618187	0.260733	0.156184	0	0	0	0.185131	0.590972	0.497715	0.261329	0.0740224	0.178443	0	0.0965231	0.169727	0.328708	0.324503	0	0	0	0	0	0	0.547601	0.293586	0.109629	0	0	0	0	0	0	0	0.116217	0
30019329	NP_830960.1	BC_1174	fabF	3-oxoacyl-(acyl carrier protein) synthase II	0	0	0	0	0	0	0	0	0	0	0	0	0	0	0	0	0	0	0	0.039938	0.0416042	0	0.036812	0.0545785	0.0944595	0.111601	0.361667	0.0481466	0	0.117421	0	0.0214616	0.0647177	0.114149	0.1136	0.0562984
30022263	NP_833894.1	BC_4180	FolD	methylenetetrahydrofolate dehydrogenase (NADP+)	0	0	0	0	0	0	0	0	0.0451258	0	0	0	0	0	0	0	0	0	0	0	0	0	0	0	0.132821	0.179342	0.41437	0	0	0	0	0	0	0.0917178	0.10649	0.0527747
30019316	NP_830947.1	BC_1161	PrsA2	peptidylprolyl isomerase	0	0	0	0	0	0	0	0.245417	0.261139	0	0	0	0	0	0.0639774	0.224996	0.290499	0.358478	0	0	0	0	0	0	0.0427013	0.324324	0	0	0	0	0	0	0	0	0	0
30018339	NP_829970.1	BC_0075	CysK	cysteine synthase	0	0	0	0	0	0	0	0	0	0	0	0	0	0	0	0	0	0	0	0	0	0	0	0.0241497	0.271675	0.0423266	0.17781	0	0	0	0	0	0	0.108231	0.0251327	0.149464
30023192	NP_834823.1	BC_5159	TrxB	thioredoxin reductase	0	0	0	0	0	0	0	0	0.240805	0	0	0	0	0	0	0	0	0	0	0	0	0	0	0	0.236258	0.0598142	0.0167516	0.0301055	0	0	0	0	0	0.0203931	0.0473553	0.140811
30023021	NP_834652.1	BC_4981	DcyD	cysteine desulfhydrase	0	0	0	0	0	0	0	0	0.186039	0	0	0	0	0	0	0	0	0	0	0	0	0	0	0	0.0760524	0.0616141	0.142359	0	0	0	0	0	0	0.0630203	0.0365852	0.0725242
30022960	NP_834591.1	BC_4919	Pgm	phosphoglucomutase	0	0	0	0	0	0	0	0	0.0437258	0	0	0	0	0	0	0	0	0	0	0	0	0	0	0	0.0536251	0.076028	0.0912533	0.0163998	0	0	0	0	0	0.011109	0.0128983	0.0767061
-	AE016877_ATCC14579_6_pos3493156@3492689			Hypothetical protein bthur0005_31870,	0.551305	0.754766	0.9727	1.48315	0.613206	0.900171	1.71646	0.502294	0.71263	0.928395	0.974922	0.903765	0.605187	1.10577	1.30943	0.69075	1.04049	0.733698	1.23309	0.997698	0.923843	1.19774	1.07288	0.807962	0.742872	0.796553	0.483347	0.868659	1.36983	0.912585	1.14974	1.31056	1.25745	0.724208	0.840849	0.937601
30022599	NP_834230.1	BC_4521	TrxA	thioredoxin	0	0.575364	0.728015	0.145365	0	0	0	1.37845	1.10007	0	0.121613	0.275579	0	0	0	0.947816	0.611876	1.40945	0.317248	0.304221	0	0.246523	0.490717	0.0692906	1.01934	0.667941	0.0510174	0	0	0	0	0.0817404	0.0821628	0.124216	0.072111	0.285896
30018398	NP_830029.1	BC_0149	RpmD	50S ribosomal protein L30	0	0	0.424875	0.509017	0.589266	0	3.43636	2.11175	1.49802	0	0	0	1.16312	0	0	1.65946	1.42838	1.76264	0	0	0	0	0	0	0	0	0	0	0	0	0	0	0	0	0.252507	0.375415
30021912	NP_833543.1	BC_3822	Frr	ribosome recycling factor	0.21027	0	0.472172	0.161623	0	0	0.109111	0.287366	0.815402	0.386285	0.0676073	0.1532	0.184657	0	0	0.526911	0.113385	0.671607	0.235153	0.591931	0.176179	0	0	0.269641	0.600004	0.540106	0.113447	0	0	0	0	0	0	0	0	0
30023067	NP_834698.1	BC_5027		protein erfK/srfK precursor	0	0	0	0	0	0	0	0	0	0	0	0	0	0	0	0	0	0	0.712383	0.461114	0.693842	0.276785	0.0944495	0.0933555	0	0	0	0.123531	0.395691	0.48203	0.0531383	0	0.0553492	0	0	0
30021916	NP_833547.1	BC_3826	CodY	transcriptional repressor CodY	0	0.0917452	0.145108	0.115897	0	0	0	0	0	0	0.0969596	0.219713	0	0	0	0	0	0	0.0421558	0.090956	0.0947508	0	0	0.110488	0.358542	0.169443	0.203376	0.109651	0	0.0356557	0	0	0	0.247586	0.114985	0.0284924
30022589	NP_834220.1	BC_4511	LppC	acid phosphatase	0.0466002	0.0850643	0.0896941	0	0	0	0.145088	0	0	0.0428043	0	0	0	0	0	0	0	0	0.0781722	0.0562218	0.0585674	0.0607451	0.077732	0.0512211	0.0664866	0.112217	0.0377132	0.0677772	0.086841	0.0661185	0.0583105	0.0604243	0.0911049	0.0688672	0.053306	0.317011
30022625	NP_834256.1	BC_4549		cell surface protein	0	0	0	0.0638814	0	0	0.431262	0	0.161143	0.0508929	0	0	0	0	0	0.277682	0.537784	0.530904	0	0	0	0	0	0	0	0	0	0	0	0	0	0	0	0	0.380274	0.157048
30021046	NP_832677.1	BC_2929	PgdA	peptidoglycan N-acetylglucosamine deacetylase	0.0469488	0.0428503	0.0451825	0	0	0	0	0	0.0455154	0.0431245	0	0.0513094	0	0	0	0.0588239	0.151898	0.149955	0	0.169927	0.118011	0.0611994	0.104418	0.0516042	0.11164	0.067834	0.0759905	0.0682842	0.0437453	0	0.0587466	0	0.0611908	0	0	0
30021915	NP_833546.1	BC_3825	RpsB	30S ribosomal protein S2	0	0	0	0	0	0	0	0	0	0	0	0	0	0	0	0.0682602	0	0	0.0456953	0.0657285	0.205412	0.0355083	0.060584	0.0299412	0.0259097	0	0.132271	0.039619	0	0.0772987	0	0	0	0.0805122	0	0
30020108	NP_831739.1	BC_1969	LytR3	LytR family transcriptional regulator	0	0	0	0	0	0	0	0	0	0	0	0	0	0	0	0	0	0	0	0.0924571	0.0481573	0.0749218	0.255662	0.0631751	0	0.0369085	0	0	0	0.0543662	0.023973	0.0745261	0	0	0.043831	0
30023418	NP_835049.1	BC_5388	YwfI	putative heme peroxidase	0	0	0	0	0	0	0	0	0	0	0	0	0	0	0	0	0	0	0	0	0	0	0	0	0.335782	0.0971552	0.040814	0	0	0	0	0	0	0.0248432	0	0.114359
30019042	NP_830673.1	BC_0887		collagen adhesion protein	0	0.0183996	0	0.0116216	0.0538152	0.0282141	0	0.0688775	0.04886	0	0	0	0.0531115	0.0519871	0.0287289	0.0505171	0.0815301	0.0321948	0.0253632	0	0.00633413	0.0131393	0.00560453	0.00553962	0.0239687	0.033982	0	0	0.0375678	0	0.0756762	0.0261398	0.0262749	0.00993075	0.0403557	0.0514277
30022753	NP_834384.1	BC_4678	PepS	aminopeptidase	0	0	0	0	0	0	0	0	0.0671612	0	0	0	0.0456282	0	0	0	0	0	0	0	0	0	0	0	0.214152	0.0834116	0.0280324	0	0	0	0	0	0	0	0	0
30023217	NP_834848.1	BC_5184	CtpA	carboxyl-terminal protease	0	0	0	0	0	0	0	0	0.0802789	0	0	0	0	0	0	0	0.0446524	0	0	0	0	0	0.0306949	0	0.0656358	0.0265875	0	0	0	0	0	0.0715813	0.0179878	0	0.0473615	0.109534
30019994	NP_831625.1	BC_1852	SbcC1	exonuclease SbcC	0	0	0	0	0	0	0	0	0	0	0	0	0	0	0	0	0	0	0	0	0	0	0	0	0	0	0.149202	0	0	0.0174387	0	0	0	0	0	0
30022464	NP_834095.1	BC_4383	AlaS	alanyl-tRNA synthetase	0	0	0	0	0	0	0	0	0	0	0	0	0	0	0	0	0	0	0	0	0	0	0	0	0	0	0.0841185	0	0	0	0	0	0	0	0	0
30020148	NP_831779.1	BC_2011	Dps1	non-specific DNA-binding protein Dps / Iron-binding ferritin-like antioxidant protein / ferroxidase	1.04113	0.871057	1.41945	0.200065	0.115803	0.728555	0	0.59286	0.672896	1.75326	1.50638	0.853374	0.800021	0.894954	0.123642	0.869649	0.701767	0.554232	0.436626	0.314023	0.0545208	0.226192	0.144722	0.0953641	0.495143	0.459641	0.175537	0	0	0	0.108563	0	0	0.170957	0	0
30018391	NP_830022.1	BC_0142	RplX	50S ribosomal protein L24	0	0.117632	0.124034	0	0.344049	0.360754	0	0.528413	0.624739	0	0	0	0.509325	0	0	0.968892	0.416988	0.411653	0	0	0	0	0	0	0.183883	0.124144	0.208608	0	0	0	0	0	0	0.507911	0	0.876761
30018369	NP_830000.1	BC_0119	RplJ	50S ribosomal protein L10	0	0	0.154274	0	0	0	0	0	0	0	0	0	0	0	0	0	0	0	0.0672279	0.338454	0.0503679	0	0	0.0881002	0.381189	0.308822	0.518933	0	0	0	0	0	0	0.197419	0	0
30021985	NP_833616.1	BC_3896	DivIVA	cell division protein DivIVA	0.146585	0	0.0705353	0	0	0	0	0	0	0.134645	0	0	0	0	0	0	0	0	0.122949	0.265276	0.0921147	0.0477698	0.0407522	0.0805604	0.383423	0.0705981	0.0593152	0	0	0	0.0458553	0	0.0477632	0.108314	0.0838395	0.083099
30018652	NP_830283.1	BC_0444	TerD2	tellurium resistance protein terD	0	0	0	0.160415	0	0	0	0.190146	0.674425	0	0	0	0	0	0	0.435812	0.112538	0.222196	0	0	0	0	0	0.0382323	0.0992534	0.268035	0.0844493	0	0	0	0.0870479	0.0451017	0	0	0.198942	0
30022768	NP_834399.1	BC_4693	FrvX	deblocking aminopeptidase	0.0739423	0.0674873	0.0711604	0	0	0	0	0	0	0.135838	0.106985	0	0	0	0	0	0	0	0	0.0669068	0	0	0.0205567	0	0.193411	0.124642	0.119682	0.0537723	0.0688969	0.0262281	0	0.0239693	0	0	0	0
-	AE016877_ATCC14579_1_pos3727906@3728601			Cell wall hydrolase,	0.53082	0.3028	0	0.382511	0.354252	0	0.206586	0.0906807	0	0.0609476	0.0640021	0	0	0	0	0	0	0	0	0	0	0	0	0	0	0	0	0	0	0	0	0	0	0	0	0
30018538	NP_830169.1	BC_0330	PurF	amidophosphoribosyltransferase	0	0	0	0	0	0	0	0	0	0	0	0	0	0	0	0	0	0	0	0	0	0	0	0.0309521	0.0803537	0.0271245	0.159527	0.0204784	0	0	0	0.0182567	0.0183511	0.069359	0.048318	0.0159637
30021888	NP_833519.1	BC_3797	DapA	dihydrodipicolinate synthase	0	0	0	0	0	0	0	0	0	0	0	0	0	0	0	0	0	0	0	0	0	0	0.0257379	0.0254398	0	0	0.0749236	0	0	0	0	0	0	0.205224	0	0.157449
30020602	NP_832233.1	BC_2473		Beta-lactamase	0	0	0	0	0	0	0	0	0	0	0	0	0.0560923	0	0	0	0	0	0	0.0256869	0	0	0	0	0.263265	0.0820326	0	0	0	0	0	0	0	0	0	0.0724187
30022281	NP_833912.1	BC_4198	Pep	Xaa-Pro dipeptidase	0	0	0	0	0	0	0	0.102401	0	0	0	0	0	0	0	0	0	0	0	0	0	0	0	0.0411793	0.0356347	0	0.212237	0	0	0	0	0	0	0	0.0428554	0
30021984	NP_833615.1	BC_3895	IleS1	isoleucyl-tRNA synthetase	0	0	0	0	0	0	0	0	0	0	0	0	0	0	0	0	0	0	0	0.00834886	0.0173944	0	0.0153908	0.0304251	0	0.0266626	0.0784051	0	0	0	0.0346361	0.00897293	0.0180386	0.0477245	0.0395794	0.0313838
30021940	NP_833571.1	BC_3850	FabD	acyl-carrier-protein S-malonyltransferase	0	0	0	0	0	0	0	0	0	0	0	0	0	0	0	0	0	0	0	0	0	0	0	0	0.163086	0.0825782	0.0173452	0	0	0	0	0	0	0.0422314	0	0.0243001
30022634	NP_834265.1	BC_4559	AsnC	asparaginyl-tRNA synthetase	0	0	0	0	0	0	0	0	0	0	0	0	0	0	0	0	0	0	0	0	0	0	0	0.0299896	0	0	0.143525	0	0	0	0	0	0	0.067202	0.0312103	0
30023098	NP_834729.1	BC_5061	Ndh (yjlD)	NADH dehydrogenase	0	0	0	0	0	0	0	0	0	0	0	0	0	0	0	0	0	0	0	0.0209812	0	0	0	0	0	0	0.0703703	0	0.0648158	0.123373	0	0	0	0.0171335	0	0
30019435	NP_831066.1	BC_1284		immune inhibitor A precursor	0	0	0	0	0	0	0	0	0	0	0	0	0	0	0	0.0422819	0.0818871	0	0	0	0	0.0219947	0.0187636	0	0	0	0	0	0	0	0	0	0	0	0.0482529	0.057392
30022651	NP_834282.1	BC_4576	ThrS	threonyl-tRNA synthetase	0	0	0	0	0	0	0	0	0	0	0	0	0	0	0	0	0	0	0	0	0	0	0	0	0	0	0.086895	0	0	0	0	0	0	0.0192336	0	0
30022968	NP_834599.1	BC_4927		cell surface protein	0	0.00350805	0	0.00443153	0.0153905	0	0	0.0367699	0	0	0	0	0	0	0	0.0192631	0	0	0	0.00463717	0	0.0125256	0.00427422	0.00211236	0.0182794	0.0148091	0	0	0	0	0.00240472	0	0	0	0	0.00653677
30019323	NP_830954.1	BC_1168	ClpB	ClpB protein	0	0	0	0	0	0	0	0	0	0	0	0.0162405	0	0	0	0	0	0	0	0	0	0	0	0	0	0.00715698	0.0601316	0	0	0	0	0	0	0	0	0
-	AE016877_ATCC14579_6_pos1251766@1251290			Hypothetical protein bcere0015_11440,	0.190921	0.261382	0.367477	0.440252	0.509659	0.267203	0.297213	0	0.832915	0.701478	0.368317	0.312981	0.251497	1.14881	0.408118	0.358819	0.463281	0.457354	0.480407	0.0575852	0	0.6844	0.424624	0.367243	0.907986	0.735608	0.309022	0	0.266841	0.338609	0.65697	1.23779	0.808723	0.329174	1.36497	1.40703
30021822	NP_833453.1	BC_3728	Hup3	DNA-binding protein HU	0.594964	1.62908	2.00403	0.342987	0	0.20817	0	0	0.1442	1.093	2.00861	1.95067	0.783736	0	0.211969	0	0	0	0.499028	0.807532	0.186939	0.193889	0.165406	0.32698	0.636646	0.57309	0.541688	0.43267	0.554367	0.21104	0.186119	0.192865	0.0969311	0.293085	0.170145	0.337284
30023223	NP_834854.1	BC_5190	-	sigma (54) modulation protein / SSU ribosomal protein S30P	0.274623	0.0626622	0.132145	0	0	0	0	0	0	0.252253	0.132447	0.0750324	0	0	0	0	0	0	0.23034	0.538401	0.172574	0.0894951	0.0763478	0.0754635	0.359165	0.396789	0.361156	0.199711	0	0.0974117	0.0429541	0.0890224	0	0.338204	0.196338	0.311366
30019663	NP_831294.1	BC_1515	Ndk	nucleoside diphosphate kinase	0	0	0	0	0	0	0	0.237683	0.168606	0	0	0	0	0	0	0.217906	0	0.277746	0.145873	0	0.218579	0	0	0.0477904	0.165423	0.0837611	0.457435	0	0	0	0	0	0	0.299855	0	0
30018335	NP_829966.1	BC_0071	HprT	hypoxanthine-guanine phosphoribosyltransferase	0	0	0.343041	0.0821953	0	0	0	0.389716	0.345568	0	0.0687649	0	0.0939094	0	0	0.178644	0	0.113851	0	0.0430047	0	0	0	0	0	0	0.144237	0	0	0	0	0	0	0.175591	0.0815489	0
30022199	NP_833830.1	BC_4112	RibH	riboflavin synthase subunit beta	0	0.162575	0.257135	0	0	0	0	0	0	0.490846	0.515445	0.194669	0	0	0	0.334769	0	0	0	0	0	0	0	0	0	0	0.0720775	0	0	0	0	0	0	0.043873	0	0.0504893
-	AE016877_ATCC14579_4_pos4467747@4466977			Electron transfer flavoprotein subunit alpha,	0	0	0	0	0	0	0	0	0.159499	0	0	0	0	0	0	0	0	0	0	0	0	0	0	0	0.208649	0.105649	0.133146	0	0	0	0	0	0	0.0810449	0.062732	0.155445
30023493	NP_835124.1	BC_5471	RplI	50S ribosomal protein L9	0	0	0	0	0	0	0	0	0.0856295	0	0	0	0	0	0	0	0.142885	0	0	0	0	0	0	0	0.0840125	0	0.250186	0	0	0	0	0	0	0.0870206	0.0505181	0
30019831	NP_831462.1	BC_1687		hypothetical protein BC1687	0	0	0	0	0	0	0	0	0	0	0	0	0	0	0	0.338114	0.509307	0.0718274	0	0	0	0	0	0	0	0	0	0	0	0	0	0	0	0	0.128621	0.0764908
161511215	NP_829999.2	BC_0131	RplA	50S ribosomal protein L1	0	0	0	0	0	0	0	0	0	0	0	0	0	0	0	0	0	0	0.0495763	0.106967	0.0371431	0	0	0	0.0281103	0	0.167422	0.0429839	0	0.041932	0	0	0	0	0	0
30018380	NP_830011.1	BC_3586	RplC	50S ribosomal protein L3	0	0	0	0	0	0	0	0	0	0	0	0	0	0	0	0	0	0	0	0	0	0	0	0	0	0	0.257892	0	0	0	0	0	0	0	0	0
30021687	NP_833318.1	BC_4702	OppA7	oligopeptide-binding protein oppA	0	0	0	0	0	0	0	0	0	0	0	0	0	0	0	0	0	0	0	0	0	0.0147973	0	0.0124773	0.0323918	0.0218686	0.0275604	0	0	0	0.0426127	0.0294383	0	0.0223677	0.0389555	0.0643523
30022775	NP_834406.1	BC_1892	PepV	dipeptidase PepV	0	0	0	0	0	0	0	0	0.0273327	0	0	0	0	0	0	0	0	0	0	0	0	0	0	0	0.0536332	0.0678924	0.0342252	0	0	0	0	0	0.018373	0	0	0.0639314
30020034	NP_831665.1			Phage protein	0	0	0	0.028271	0	0	0	0	0	0	0	0	0.1938	0	0	0.184334	0	0	0	0	0	0	0	0	0	0.0118094	0.009922	0	0	0	0	0	0	0.0362366	0	0
30022635	NP_834266.1	BC_4560	PheT	phenylalanyl-tRNA synthetase subunit beta	0	0	0	0	0	0	0	0	0	0	0	0	0	0	0	0	0	0	0	0	0	0	0	0	0	0.0157616	0.119183	0	0	0	0	0	0	0.024182	0.00935892	0
30019693	NP_831324.1	BC_1546	Aat	aspartate aminotransferase	0	0	0	0	0	0	0	0	0	0	0	0	0	0	0	0	0	0	0	0	0	0	0	0	0	0	0.135331	0	0	0	0	0	0	0	0	0
30022244	NP_833875.1	BC_4160	LpdV	dihydrolipoamide dehydrogenase	0	0	0	0	0	0	0	0	0	0	0	0	0	0	0	0.0714213	0	0	0	0	0	0	0	0	0.0135548	0	0	0	0	0	0	0	0	0.0140401	0	0.0969448
30022549	NP_834180.1	BC_4468	HemL2	glutamate-1-semialdehyde aminotransferase	0	0	0	0	0	0	0	0	0.0304858	0	0	0	0	0	0	0	0	0	0	0	0	0	0	0	0	0	0.0890713	0	0	0	0	0	0	0.0154906	0	0
30019123	NP_830754.1	BC_0968		putative hydrolase	0	0	0	0	0	0	0	0	0	0	0	0	0	0	0	0	0	0	0	0	0.158608	0	0	0.0154126	0	0	0	0	0	0	0	0	0	0	0	0
30019504	NP_831135.1	BC_1354	NrdA	ribonucleotide-diphosphate reductase subunit alpha	0	0	0	0	0	0	0	0	0	0	0	0	0	0	0	0	0	0	0	0	0	0	0	0	0	0	0.0808089	0.0264051	0	0	0	0	0	0.00894322	0	0
30023390	NP_835021.1	BC_5360		hypothetical protein BC5360	0.344867	0.865592	0.82973	0.994049	1.496	1.56863	2.68432	1.76742	1.17018	0.63355	0.831626	0.942245	1.59	2.07512	1.22866	2.26851	2.23157	1.78995	0.867774	0.416071	0.216715	0.786705	0.671134	0.663361	0.574042	0.581328	0.488421	0.564286	0.883671	0.61164	0.755175	0.894344	0.786595	0.594596	0.690362	0.684265
-	AE016877_ATCC14579_6_pos4087972@4087565			Hypothetical protein bcere0015_38470,	0.104876	0.287163	0	0	0	0	0	0	0	0	0	0	0	0	0	0	0	0	0.351861	0.442855	0.659045	0.82026	0.408193	0.691655	0.448895	0.10102	0	0.228804	0.781761	0.297606	0.656154	0.271976	0.615109	0	0	0.297271
30019073	NP_830704.1	BC_0918		hypothetical protein BC0918	0.379999	0	0	0	0	0	0.394371	0	0	0	0	0	0.166855	0	0	0	0	0	0	0	0.31839	0	0.070429	0	0	0.122009	0	0.552686	0	0.35944	0	0.082121	0	0	0.869361	0
30023497	NP_835128.1	BC_5475	Ssb	single-strand DNA-binding protein	0	0.142832	0	0	0	0	0	0	0.227573	0.071873	0	0	0	0	0	0	0	0.249921	0.131259	0.0944023	0	0.101997	0.0870134	0.0430028	0.260489	0.263795	0.0633245	0.113805	0	0.11102	0.0979095	0	0.101983	0.0770901	0.0895064	0.0887158
30022149	NP_833780.1	BC_4062	-	hypothetical protein BC4062	0.0913901	0	0.175904	0	0	0.255809	0.14227	0.499594	0.2215	0	0	0.199757	0	0	0	0.114506	0.295684	0.291902	0	0.0826945	0	0	0.0508147	0	0.0217317	0.0440151	0	0.0332304	0	0	0	0	0	0	0	0
30019281	NP_830912.1	BC_1126		S-layer-like domain-containing protein	0.0593135	0	0	0	0	0	0	0	0	0.108964	0	0	0	0	0	0	0	0	0	0	0	0	0.0659589	0	0.338501	0.0571328	0	0	0	0	0	0.0769089	0	0.0584368	0.135697	0.0672494
30022452	NP_834083.1	BC_4371	-	hypothetical protein BC4371	0	0	0	0	0	0	0	0	0	0	0	0	0	0	0	0.147839	0	0.188438	0	0	0	0	0	0	0.196406	0.312554	0	0	0	0	0	0.0382494	0	0	0.10123	0
30022355	NP_833986.1	BC_4272	SodA1	superoxide dismutase [Mn]	0	0.106717	0	0	0	0	0	0	0	0	0	0	0	0	0	0	0	0	0.0490352	0.105799	0.0367377	0.0762073	0.032506	0.0642591	0.166821	0.140782	0	0	0	0	0	0	0	0	0	0.066284
30022058	NP_833689.1	BC_3970	PdhD	dihydrolipoamide dehydrogenase	0	0	0.112679	0	0.039069	0	0	0	0	0.134433	0.197638	0	0	0	0	0	0	0	0	0.0706289	0.0551818	0	0	0	0	0	0.0118444	0.127718	0.0818209	0.124593	0	0	0	0	0	0
30020566	NP_832197.1	BC_2435	GpmA	phosphoglyceromutase	0	0	0	0	0	0	0	0	0	0	0	0	0	0	0	0	0	0	0	0	0	0	0	0.0563492	0.0487621	0.0493809	0.207445	0	0	0	0	0	0	0.050508	0.0293214	0
30018539	NP_830170.1	BC_0331	PurM	phosphoribosylaminoimidazole synthetase	0	0	0	0	0	0	0	0.106081	0	0	0	0	0	0	0	0	0	0	0	0.0234118	0.0487771	0	0.0215793	0.0426588	0.0738299	0.0186917	0.125636	0	0	0	0	0	0	0.0382367	0.0443952	0
-	AE016877_ATCC14579_6_pos2933350@2932412			Gamma-glutamyl phosphate reductase,	0	0	0	0	0	0	0	0	0.0828878	0	0	0	0	0	0	0	0	0	0	0	0	0	0	0	0.0406613	0.0823548	0.069193	0	0	0	0	0	0	0.0631758	0.0489006	0.0969375
-	AE016877_ATCC14579_4_pos1157130@1156474			Tryptophanyl-tRNA synthetase,	0	0	0	0	0	0	0	0	0	0	0	0	0	0	0	0	0	0	0	0	0	0	0	0	0.0904531	0	0.179577	0	0	0	0	0	0	0.124922	0	0
30018392	NP_830023.1	BC_0143	RplE	50S ribosomal protein L5	0	0	0	0	0	0	0	0	0	0	0	0	0	0	0	0.0899154	0	0	0	0	0.135289	0	0.039902	0	0	0	0.203272	0	0	0	0	0	0	0	0	0
30022206	NP_833837.1	BC_4119	BioA	adenosylmethionine--8-amino-7-oxononanoate transaminase	0	0	0	0	0	0	0	0	0.0538533	0	0	0	0	0	0	0	0	0	0	0	0	0	0	0.0152644	0.0528364	0.0668837	0.0561945	0	0	0	0.0173771	0	0	0.0820923	0.0317714	0.0629816
30022455	NP_834086.1	BC_4374	GreA	transcription elongation factor GreA	0	0	0	0	0	0	0	0	0	0	0	0	0	0	0	0	0	0	0	0	0	0	0	0	0.39339	0	0	0	0	0	0	0	0	0	0	0
30019304	NP_830935.1	BC_1149	RocD	ornithine--oxo-acid transaminase	0	0	0	0	0	0	0	0	0	0	0	0	0	0	0	0	0	0	0	0	0	0	0	0.0183214	0	0	0.161877	0	0	0	0	0	0	0.164221	0.0190671	0
30018453	NP_830084.1	BC_0216		oligopeptide-binding protein oppA	0	0	0	0	0	0.0329317	0	0	0.0228119	0	0	0	0.0309961	0	0	0	0	0	0	0	0	0	0.0261666	0.0129318	0.0223812	0.0453304	0.00952145	0	0	0	0.0147217	0.0305106	0.0306683	0.0231825	0.0672908	0.120054
30019387	NP_831018.1	BC_1234	TrpD	anthranilate phosphoribosyltransferase	0	0	0	0	0	0	0	0	0	0	0	0	0	0	0	0	0	0	0	0	0	0	0	0.0644457	0	0	0.110717	0	0	0	0	0	0	0.0577652	0.0447126	0
30021865	NP_833496.1	BC_3773	KorB	2-oxoglutarate ferredoxin oxidoreductase subunit beta	0	0	0	0	0	0	0	0	0	0	0	0	0	0	0	0	0	0	0	0	0.0289401	0	0	0	0	0.0221801	0.149083	0	0	0	0	0	0	0	0	0
30023394	NP_835025.1	BC_5364	ArgS	arginyl-tRNA synthetase	0	0	0	0	0	0	0	0	0	0	0	0	0	0	0	0	0	0	0	0	0	0	0	0	0.0220229	0	0.0749523	0	0	0	0	0	0	0.0114057	0.0264855	0
30022044	NP_833675.1	BC_3956	TypA/BipA	GTP-binding protein TypA/BipA	0	0	0	0	0	0	0	0	0	0	0	0	0	0	0	0	0	0	0	0	0	0	0	0	0	0	0.0848429	0	0	0	0	0	0	0.0309859	0	0
30018806	NP_830437.1	BC_0621	Kbl	2-amino-3-ketobutyrate coenzyme A ligase	0	0	0	0	0	0	0	0	0	0	0	0	0	0	0	0	0	0	0	0	0	0	0	0	0.111874	0.0161848	0	0	0	0	0	0	0	0	0	0
30023389	NP_835020.1	BC_5359	Aypep	aminopeptidase Y	0	0	0	0	0	0	0	0	0	0	0	0	0	0	0	0	0	0	0	0	0	0	0	0	0	0	0	0	0	0	0	0	0	0	0.130613	0
30023200	NP_834831.1	BC_5167	UvrA	excinuclease ABC subunit A	0	0	0	0	0	0	0	0	0	0	0	0	0	0	0	0	0	0	0	0	0	0	0	0	0	0.00654186	0.0549635	0	0	0	0	0	0	0.0133823	0	0.0154005
30018537	NP_830168.1	BC_0329	PurL	phosphoribosylformylglycinamidine synthase II	0	0	0	0	0	0	0	0	0	0	0	0	0	0	0	0	0	0	0	0	0	0	0	0	0	0	0.0729447	0	0	0	0	0	0	0	0	0
30021641	NP_833272.1	BC_3539		cold shock protein	0.392915	0.537922	0.756266	0	0.262219	0	0	0.268489	1.71414	1.26318	1.13699	0.429409	0	1.35099	0	0	0.63562	1.56872	0.164779	0	0	0	0	0	0.654021	0.662321	1.8284	0.142868	0	0.139371	0	0	0	2.70975	0.898911	0.890971
-	AE016877_ATCC14579_5_pos3669422@3669162			Glutamine synthetase,	0.354686	0.323723	0.341342	0.408941	0.473413	0.2482	0	0.484733	0.343857	0.488692	0.342122	0.38763	0.467222	0	0.505458	0	0.286889	0.283218	0.297494	0.320939	0.111443	0.231173	0.591638	0.584785	0.168682	0.683292	0.502328	0.51587	0.330485	0.251622	0.55477	0.229952	0.231141	0.349444	0.101431	0.603213
30023031	NP_834662.1	BC_4991	GcvP	glycine cleavage system protein H	0.206933	0.188868	0.497869	0.238587	0.276201	0.289612	0	0.424208	0.300923	0.190077	0.299404	0.226153	0.272589	0.355758	0	0.259274	0.669512	0.330473	0.173566	0.124829	0	0.269744	0.115059	0	0.44286	0.298987	0.167469	0.150486	0.0964065	0	0.129467	0.06708	0	0.101937	0.355066	0.23462
-	AE016877_ATCC14579_6_pos4467025@4466735			Electron transfer flavoprotein subunit alpha,	0	0	0	0	0	0	0	0	0	0	0	0	0	0	0	0	0	0	0	0	0.182397	0	0	0.159518	0.414119	0.209687	0.469801	0	0	0	0	0.188179	0	0.142982	0.166011	0.329089
30020320	NP_831951.1	BC_2186		hypothetical protein BC2186	0.130498	0.119105	0.125588	0.150459	0	0.182637	0.711023	0	0	0	0	0.142618	0	0	0.092985	0	0	0	0	0.196802	0	0.042527	0.181398	0.0358594	0.124124	0.439949	0.0264027	0	0	0	0.0816453	0.253815	0	0.0321422	0.111957	0.110968
30022394	NP_834025.1	BC_4313	GrpE	GrpE protein	0.0668601	0.244094	0.12869	0	0	0	0	0	0.129638	0.122828	0.128984	0.14614	0	0	0	0	0	0	0	0.0806647	0	0	0	0	0.317974	0.225407	0	0	0	0.0474321	0	0	0	0.0329359	0	0
30018413	NP_830044.1	BC_0165	RpsI	30S ribosomal protein S9	0	0	0	0.230282	0	0	0.310926	0	0.193632	0	0	0	0	0	0	0	0	0	0	0.120484	0.125511	0	0	0.0548839	0.094988	0	0.24246	0.0726239	0	0.0708465	0	0	0	0.098389	0	0.0566134
30020037	NP_831668.1	BC_1895		Phage protein	0	0	0	0.423091	0	0	0.571255	0	0	0	0	0	1.69186	0	0	0.459776	0	0	0	0	0	0	0	0	0	0	0	0	0	0	0	0	0	0	0	0
30020001	NP_831632.1	BC_1859		Phage protein	0	0	0	0	0	0	0	0	0	0	0	0	0	0	0	0	0	0	0	0.0809543	0.0421659	0	0.074618	0.0737538	0	0.0646332	0.244366	0.0487966	0	0.0952047	0	0	0.0437276	0.264433	0.19189	0
30019378	NP_831009.1	BC_1225	-	hypothetical protein BC1225	0	0.066662	0.0702902	0	0	0	0	0.0998176	0.212424	0.134177	0	0	0	0	0	0	0	0.233285	0	0.0881181	0	0	0	0.0802805	0	0.0703528	0.177327	0	0	0	0	0	0	0.0719584	0.0835482	0.0828102
30022573	NP_834204.1	BC_4494	Rph	ribonuclease PH	0	0	0	0	0	0	0	0	0.10392	0	0	0	0	0	0	0	0	0	0.0449541	0.0646623	0.0673601	0	0.0596012	0.0589109	0.203915	0.206503	0.0433751	0	0	0	0.0335323	0	0	0.0528041	0.0613088	0.091151
30021871	NP_833502.1	BC_3779	RecA	recombinase A	0	0	0	0	0	0	0	0	0	0	0	0	0	0	0	0	0	0	0	0.0468813	0	0.0253266	0	0.0427115	0.0739211	0.0935742	0.20441	0.0565171	0	0.110268	0	0.0251928	0.025323	0.172278	0.066675	0.0881148
30018379	NP_830010.1	BC_0130	RpsJ	30S ribosomal protein S10	0	0	0	0	0	0	0	0	0	0	0	0	0	0	0	0	0	0	0	0.149433	0.077834	0	0	0	0	0.119306	0.350837	0	0	0	0	0	0	0.122029	0	0.0702161
30022517	NP_834148.1	BC_4436	RpmA	50S ribosomal protein L27	0	0	0	0	0	0	0	1.12958	0	0	0	0	0	0	0	0.172599	0.445695	0	0	0	0	0	0	0	0.0655139	0	0	0	0	0	0	0	0	0.135719	0	0.0780933
30018908	NP_830539.1	BC_0749	ThiG	thiazole synthase	0	0	0.0506939	0	0	0	0	0	0.102135	0	0	0	0	0	0	0	0	0	0.0441818	0.0317758	0	0	0	0	0.175361	0.050739	0.17052	0.0383068	0	0	0	0	0.0343275	0.0778455	0.0602556	0.0895852
30018384	NP_830015.1	BC_0135	RpsS	SSU ribosomal protein S19P	0	0	0	0	0	0	0	0	0	0	0	0	0	0	0	0	0	0	0	0	0.0855634	0	0	0.0748309	0	0	0.440773	0	0	0	0	0	0	0.0670738	0	0
30023022	NP_834653.1	BC_4982	SufD	ABC transporter-associated protein	0.0308753	0	0.0594274	0	0	0	0	0	0	0.0567206	0.0595632	0	0	0	0	0	0	0	0.0517935	0.0372501	0.0388042	0.0201235	0	0.0339369	0.0146837	0.0148701	0.0749614	0.0449062	0.0575371	0.0438072	0	0.0200172	0.0402414	0.0912567	0.0706365	0.0350063
30018390	NP_830021.1	BC_0141	RplN	50S ribosomal protein L14	0	0	0	0	0	0	0	0	0	0	0	0	0	0	0	0	0	0	0	0.13307	0.0693108	0	0	0	0	0	0.178525	0	0	0	0	0	0	0.163	0	0.125054
30018864	NP_830495.1	BC_0682	SrtA	sortase	0	0	0	0	0	0	0	0	0	0	0	0	0	0	0	0	0	0	0	0.0375961	0	0.0812417	0.0693069	0.0342521	0.207481	0.0900491	0	0	0	0	0	0	0.0812303	0.0307014	0	0.0706628
30018376	NP_830007.1	BC_0126	RpsG	30S ribosomal protein S7	0	0	0	0	0	0	0	0	0	0	0	0	0	0	0	0	0	0	0.0677695	0.14622	0.253868	0	0	0	0	0	0.163473	0.0587579	0	0	0	0	0	0	0	0
30021874	NP_833505.1	BC_3782	-	hypothetical protein BC3782	0	0	0	0	0	0	0	0	0	0	0	0	0	0	0	0	0	0	0	0	0	0.140392	0.095814	0	0.122929	0.145238	0	0	0	0	0	0.0837902	0	0	0.0246398	0
30020063	NP_831694.1	BC_1924	Ldh3	L-lactate dehydrogenase	0	0	0	0	0	0	0	0.227401	0.161313	0	0	0	0	0	0	0	0	0	0	0	0	0	0	0	0.0395666	0	0.100995	0	0	0	0	0	0.0542171	0.061475	0.0475841	0
30020014	NP_831645.1	BC_1872		Phage protein	0	0	0	0	0	0	0	0	0	0	0	0	0	0	0	0	0	0	0	0	0	0	0	0	0	0	0.355072	0	0	0	0	0	0	0	0	0
30018404	NP_830035.1	BC_0156	RpsM	30S ribosomal protein S13	0	0	0	0	0	0	0	0	0	0	0	0	0	0	0	0	0	0	0	0	0.0658055	0	0	0	0	0	0.296618	0	0	0	0	0	0	0	0	0
30019564	NP_831195.1	BC_1415	-	glycerate dehydrogenase	0	0	0	0	0	0	0	0	0	0	0	0	0	0	0	0	0	0	0	0.0246847	0	0	0	0.0224891	0.116766	0.0197081	0.0662334	0.0297583	0	0.02903	0	0.0265299	0	0.0201579	0.0234045	0
30022921	NP_834552.1	BC_4853	MenB	naphthoate synthase	0	0	0	0	0	0	0	0	0	0	0	0	0	0	0	0	0	0	0	0	0	0	0	0	0	0	0.157968	0	0	0	0	0	0	0.096154	0	0
30022444	NP_834075.1	BC_4363	-	ferrichrome-binding protein	0	0	0	0	0	0	0	0	0	0	0	0	0	0	0	0.104371	0	0.332581	0	0	0	0	0	0	0	0	0	0	0	0	0	0	0	0.0205174	0.071466	0.0472232
30018383	NP_830014.1	BC_0134	RplB	50S ribosomal protein L2	0	0	0	0	0	0	0	0	0	0	0	0	0	0	0	0	0	0	0	0	0.0300333	0	0	0.0262661	0	0	0.135375	0	0	0	0.0299016	0	0	0.0235433	0	0
30019223	NP_830854.1	BC_1068	HemE	uroporphyrinogen decarboxylase	0	0	0	0	0	0	0	0	0	0	0	0	0	0	0	0	0	0	0	0	0	0	0	0.0202688	0.0876983	0	0.0895413	0	0	0	0	0	0	0.0363353	0	0
30023185	NP_834816.1	BC_5152	ClpP	ATP-dependent Clp protease proteolytic subunit	0	0	0	0	0	0	0	0	0	0	0	0	0	0	0	0	0	0	0	0	0	0	0	0	0.0642625	0	0.109355	0	0	0	0	0	0	0	0	0
30023042	NP_834673.1	BC_5002	AcdA	Acyl-CoA dehydrogenase	0	0	0	0	0	0	0	0	0	0	0	0	0	0	0	0	0	0	0	0	0	0	0	0	0	0	0.0793972	0	0	0	0	0	0	0.0644379	0.0124694	0
30021488	NP_833119.1	BC_3384		enhancin	0	0	0	0.0792288	0	0	0.0534871	0	0	0	0	0	0	0	0	0	0	0	0	0	0	0	0.0191041	0.0188828	0	0	0	0	0	0	0.0214964	0.0111378	0.0223907	0	0.0294771	0.00973893
30018647	NP_830278.1	BC_0439	ProS2	prolyl-tRNA synthetase	0	0	0	0	0	0	0	0	0	0	0	0	0	0	0	0	0	0	0	0.0159459	0	0	0	0	0.025143	0.0254621	0.0534819	0.0384465	0	0	0	0	0	0	0	0
30022600	NP_834231.1	BC_4523	EtfB	electron transfer flavoprotein subunit beta	0	0	0	0	0	0	0	0	0	0	0	0	0	0	0	0	0	0	0	0	0	0	0	0	0.146713	0	0	0	0	0	0	0	0	0	0	0
30022747	NP_834378.1	BC_4672	CcpA	catabolite control protein A	0	0	0	0	0	0	0	0	0.0759795	0	0	0	0	0	0	0	0	0	0	0	0	0	0	0	0	0	0.0475695	0	0	0	0	0	0	0.0386069	0	0
30018627	NP_830258.1	BC_0419	ThiM	hydroxyethylthiazole kinase	0	0	0	0	0	0	0	0	0.14869	0	0	0	0	0	0	0	0	0	0	0	0	0	0	0	0	0.0246223	0	0	0	0	0	0	0	0	0	0.0289822
30022172	NP_833803.1	BC_4085	Pdp	pyrimidine-nucleoside phosphorylase	0	0	0	0	0	0	0	0	0	0	0	0	0	0	0	0	0	0	0	0	0	0	0	0	0.0297489	0.0150632	0.0253117	0	0	0	0	0	0	0.015407	0	0.0177305
30019227	NP_830858.1	BC_1072		endonuclease/exonuclease/phosphatase family protein	0	0.0163906	0	0	0	0	0	0	0	0	0	0	0	0	0	0	0.0290511	0	0	0.010833	0	0	0.0399406	0	0	0	0	0	0	0	0	0	0	0	0	0
30022401	NP_834032.1	BC_4320	RpsT	30S ribosomal protein S20	0	0	0	0	0	0.650401	0.482299	0.635115	0.600713	0	0	0	0.612172	0	0	0.776359	0.501189	0.494778	0	0	0	0	0	0	0	0	0.250731	0	0	0	0	0	0	0.305236	0	0.0878169
30021932	NP_833563.1	BC_3842	RpsP	30S ribosomal protein S16	0	0.261089	0	0	0	0	0	0.390946	0.277327	0	0.275928	0	0.376823	0	0.203831	0.358417	0.462762	0.456842	0	0	0	0	0	0	0	0	0.289384	0	0	0	0	0	0	0	0	0.162168
30018904	NP_830535.1	BC_0745	-	hydroxymethylpyrimidine-binding protein	0.0765213	0.0698412	0.0736425	0	0	0.0535475	0.119123	0	0.0370925	0.0702882	0	0.0836286	0	0	0	0.0479382	0	0	0	0.0461603	0	0	0.0850947	0.0841092	0.0727843	0.073708	0.0619281	0	0.03565	0	0.0957505	0.0992215	0.0997343	0.0753903	0.109416	0.10845
30022006	NP_833637.1	BC_3917		cell division protein ftsL	0	0	0	0	0	0.148748	0.330909	0.581009	0.103038	0	0	0	0.140005	0.365443	0	0.532666	0.687739	0.678941	0	0	0	0	0	0	0	0	0	0	0	0	0	0	0	0	0	0
30018395	NP_830026.1	BC_0146	RplF	50S ribosomal protein L6	0	0	0	0	0	0	0	0	0	0	0	0	0	0	0	0	0	0	0	0.089463	0.279587	0	0	0.0815057	0	0.10714	0.210039	0	0	0.0526056	0	0	0	0.182642	0.0848233	0
30018437	NP_830068.1	BC_0200		hypothetical protein BC0200	0.0515001	0.0470043	0.0991251	0	0.0687391	0.144153	0	0.211148	0	0	0	0	0.0678402	0.0885387	0	0.193579	0.249936	0	0.129588	0.0621333	0.0647256	0.0335661	0.0572701	0	0.0734775	0.0496067	0	0.0374519	0	0.0365353	0	0	0.0335614	0.0253694	0.0589109	0.0291953
30019796	NP_831427.1	BC_1650		flagellar basal body rod modification protein	0.412516	0.376504	0	0	0.0917667	0	0	0	0	0.0631523	0	0	0	0	0	0	0	0	0	0.0829479	0	0.0448107	0	0	0.0326975	0.0331124	0	0	0	0.0487746	0	0.0445741	0	0	0	0.0779515
30018424	NP_830055.1	BC_0187	-	hypothetical protein BC0187	0	0	0	0	0	0	0	0	0	0	0	0	0	0	0	0	0	0	0	0.0163295	0.0340217	0	0.120411	0.10414	0	0.0391121	0.0219075	0	0	0	0.0677449	0.0351003	0.0352817	0.0266698	0.092896	0.0767296
30018399	NP_830030.1	BC_0150	RrplO	50S ribosomal protein L15	0	0	0	0	0	0	0	0	0	0	0	0	0	0	0	0.117145	0	0	0	0.1128	0	0	0	0	0	0.0900588	0.189164	0.135985	0	0	0	0	0	0	0	0
30020158	NP_831789.1	BC_2021	ZnuA	high-affinity zinc uptake system protein znuA precursor	0	0	0.0782271	0	0.0542472	0.113762	0.126539	0.111089	0.0788034	0.037332	0	0.133252	0.107076	0	0.115838	0.101845	0	0.129813	0	0	0	0	0.0451962	0	0	0.0195742	0	0	0	0	0	0	0	0	0	0
30019680	NP_831311.1	BC_1532	DapB	dihydrodipicolinate reductase	0	0	0	0	0	0	0	0	0	0	0	0	0	0	0	0	0	0	0	0	0	0	0	0.0272396	0.0942876	0.0954842	0.0802241	0.0360442	0	0	0	0	0	0.0244159	0.0566967	0.112392
30018634	NP_830265.1	BC_0426	-	hydroxymethylpyrimidine-binding protein	0	0	0	0	0	0	0	0.0530818	0	0	0	0	0	0	0	0.048665	0	0	0	0	0	0.0759454	0.0647886	0.0640383	0.0923597	0.0374127	0	0	0	0.055109	0.0243005	0.0251814	0.0506232	0	0.022215	0
30018880	NP_830511.1	BC_0698	QoxA	cytochrome aa3 quinol oxidase polypeptide II	0	0	0	0	0	0	0	0	0	0	0	0	0	0	0	0	0	0	0	0.104885	0.109261	0.084993	0.120845	0.0716673	0	0	0	0	0	0	0.0271955	0	0	0	0	0.0492838
30022730	NP_834361.1	BC_4655	rpsD	30S ribosomal protein S4	0	0	0	0	0	0	0	0	0	0	0	0	0	0	0	0	0	0	0	0.0759584	0.0791275	0	0	0.0346011	0	0	0.127381	0.0457852	0	0.0446647	0	0	0	0	0	0
30019431	NP_831062.1	BC_1280		hypothetical protein BC1280	0	0	0	0	0	0	0	0	0	0	0	0	0	0	0	0	0	0	0	0	0	0.115106	0.0490983	0	0.0419953	0.0425283	0	0	0	0	0	0.0286246	0	0	0.050505	0.0750883
-	AE016877_ATCC14579_1_pos1603696@1604316			Hypothetical protein bcere0023_15960,	0.12788	0.116717	0.0615346	0.368605	0	0	0	0	0	0	0	0	0	0	0	0	0	0	0	0	0	0	0.035552	0	0	0	0	0	0	0	0	0	0	0	0	0
30023351	NP_834982.1	BC_5320	Ccr	PTS system, glucose-specific IIA component	0	0	0	0	0	0	0	0.113369	0.321686	0	0	0	0	0	0	0	0	0	0	0	0	0	0	0	0	0	0	0	0	0	0	0	0	0.0817279	0	0
30018901	NP_830532.1	BC_0742	TenA1	transcriptional activator tenA	0	0	0	0	0	0	0	0	0	0	0	0	0	0	0	0	0	0	0	0	0	0	0	0	0.127559	0.0516712	0.0651198	0	0	0	0	0	0	0	0	0
30021878	NP_833509.1	BC_3786	Zmp1	Zinc protease	0	0	0	0	0	0	0	0	0	0	0	0	0	0	0	0	0	0	0	0	0	0	0.0327817	0.032402	0	0.0283951	0.0596426	0	0	0	0	0	0	0.0290432	0.0505814	0.0334231
30023498	NP_835129.1	BC_5476	RpsF	30S ribosomal protein S6	0	0	0	0	0	0	0	0	0	0	0	0	0	0	0	0	0	0	0.107425	0.154521	0.080484	0	0	0	0	0	0	0	0	0	0	0	0	0	0	0
30021977	NP_833608.1	BC_3888	PyrC	dihydroorotase	0	0	0	0	0	0	0	0	0	0	0	0	0	0	0	0	0	0	0	0	0	0	0	0.0341561	0.0147786	0.0299323	0.100594	0	0	0	0	0	0	0.0306154	0	0
30021358	NP_832989.1	BC_3249	SerC	phosphoserine aminotransferase	0	0	0	0	0	0	0	0	0.138568	0	0	0	0	0	0	0	0	0	0	0	0	0	0	0	0.0339877	0.0516287	0.0144592	0	0	0	0	0	0	0	0.0204374	0.0405138
30018360	NP_829991.1	BC_0110	CysS	cysteinyl-tRNA synthetase	0	0	0	0	0	0	0	0	0	0	0	0	0	0	0	0	0	0	0	0	0	0	0	0.0294368	0.0127366	0.0257966	0.0758584	0	0	0	0	0	0	0.0527707	0.0153175	0
30022069	NP_833700.1	BC_3981	DapD	tetrahydrodipicolinate N-acetyltransferase	0	0	0	0	0	0	0	0	0	0.0517127	0	0	0	0	0	0	0	0	0	0	0	0	0	0	0	0.0271144	0.0911241	0	0	0	0	0	0	0.0554665	0	0
30019659	NP_831290.1	BC_1511	FolE	GTP cyclohydrolase I	0	0	0	0	0	0	0	0	0	0	0	0	0.0906895	0	0	0.172519	0	0	0	0	0	0	0	0	0.0327418	0.0331574	0	0	0	0	0	0	0	0	0	0.0390286
30022560	NP_834191.1	BC_4479	ClpX	ATP-dependent protease ATP-binding subunit	0	0	0	0	0	0	0	0	0	0	0	0	0	0	0	0	0	0	0	0	0	0	0	0	0	0	0.0759797	0.0227581	0	0	0	0	0	0.0770803	0.017899	0
30022550	NP_834181.1	BC_4469	-	delta-aminolevulinic acid dehydratase	0	0	0	0	0	0	0	0	0	0	0	0	0	0	0	0	0	0	0	0	0	0	0	0	0.0189393	0	0.0805722	0	0	0	0	0	0	0.0784698	0	0
30019999	NP_831630.1	BC_1857	SbcD	exonuclease SbcD	0	0	0	0	0	0	0	0	0	0	0	0	0	0	0	0	0	0	0	0	0	0	0	0	0	0	0.111367	0	0	0.0278924	0	0	0	0.0387359	0	0
30023112	NP_834743.1	BC_5075	RplK2	50S ribosomal protein L11	0	0	0	0	0	0	0	0	0	0	0	0	0	0	0	0	0	0	0	0	0	0	0	0	0	0	0.155353	0	0	0	0	0	0	0	0	0
30021296	NP_832927.1	BC_3186		hypothetical protein BC3186	0	0	0	0	0	0	0	0	0	0	0	0	0	0	0	0	0	0	0	0	0	0	0.0302411	0	0.103465	0.0523889	0	0	0	0	0	0	0	0	0	0
30022091	NP_833722.1	BC_4003	MetE	5-methyltetrahydropteroyltriglutamate--homocysteine methyltransferase	0	0	0	0	0	0	0	0	0	0	0	0	0	0	0	0	0	0	0	0	0	0	0	0.0182444	0	0.0159883	0.0402991	0	0	0	0	0	0	0.0327063	0.00949351	0.0470483
30018396	NP_830027.1	BC_0147	RplR	50S ribosomal protein L18	0	0	0	0	0	0	0	0	0	0	0	0	0	0	0	0	0	0	0	0	0	0	0	0	0	0	0.134038	0	0	0	0	0	0	0	0	0
30021058	NP_832689.1	BC_2942	AroH	bifunctional 3-deoxy-7-phosphoheptulonate synthase/chorismate mutase	0	0	0	0	0	0	0	0	0	0	0	0	0	0	0	0	0	0	0	0	0	0	0	0	0	0	0.102351	0	0	0	0	0	0	0.0356001	0	0
30019806	NP_831437.1	BC_1660		soluble lytic murein transglycosylase	0	0	0	0	0	0	0	0	0	0	0	0	0	0	0	0	0	0	0	0.0621945	0.0647893	0	0	0	0	0	0	0	0	0	0	0	0	0	0	0.0584481
30022478	NP_834109.1	BC_4397	AspS	aspartyl-tRNA synthetase	0	0	0	0	0	0	0	0	0	0	0	0	0	0	0	0	0	0	0	0	0	0	0	0	0	0	0.0706454	0.0158703	0	0	0	0	0	0.0430012	0	0.0123715
30019224	NP_830855.1	BC_1069		ferrochelatase	0	0	0	0	0	0	0	0	0.0810165	0	0	0	0	0	0	0	0	0	0	0	0	0	0	0	0.059615	0.0201239	0	0	0	0	0	0	0	0	0	0
30023234	NP_834865.1	BC_5201	MnaA	UDP-N-acetylglucosamine 2-epimerase	0	0	0	0	0	0	0	0	0	0	0	0	0	0	0	0	0	0	0	0	0	0	0	0	0.016532	0	0.0703307	0	0	0	0	0	0	0	0.0198819	0
30018290	NP_829921.1	BC_0017	SerS	seryl-tRNA synthetase	0	0	0	0	0	0	0	0	0.0287549	0	0	0	0	0	0	0	0	0	0	0	0	0	0	0	0	0	0.0720119	0	0	0	0	0	0	0	0	0.0168144
30018674	NP_830305.1	BC_0466		fumarate hydratase	0	0	0	0	0	0	0	0	0	0	0	0	0	0	0	0	0	0	0	0	0	0	0	0	0.0246013	0.0249135	0.0523297	0	0	0	0	0	0	0	0	0
30019723	NP_831354.1	BC_1576	-	thiosulfate sulfurtransferase	0	0	0	0	0	0	0	0	0	0	0	0	0	0	0	0	0	0	0	0	0	0	0	0	0.109878	0	0	0	0	0	0	0	0	0	0	0
30018406	NP_830037.1	BC_0158	RpoA	DNA-directed RNA polymerase subunit alpha	0	0	0	0	0	0	0	0	0	0	0	0	0	0	0	0	0	0	0	0	0	0	0	0	0	0.0199498	0.0670457	0	0	0	0	0	0	0	0	0
30021297	NP_832928.1	BC_3187		penicillin-binding protein	0	0	0	0	0	0	0	0	0	0	0	0	0	0	0	0	0	0	0	0	0.0239833	0	0	0.0524374	0	0	0	0	0	0	0	0	0	0	0.0109144	0.0216359
30020019	NP_831650.1	BC_1877		Phage protein	0	0	0	0	0	0	0	0	0	0	0	0	0	0	0	0	0	0	0	0	0	0	0	0	0	0	0.0696669	0	0	0	0	0	0	0	0	0
30022668	NP_834299.1	BC_4593	Idh	isocitrate dehydrogenase	0	0	0	0	0	0	0	0	0	0	0	0	0	0	0	0	0	0	0	0	0	0	0	0	0	0	0.0623319	0	0	0	0	0	0	0	0	0
30021057	NP_832688.1	BC_2941	AroC2	chorismate synthase	0	0	0	0	0	0	0	0	0	0	0	0	0	0	0	0	0	0	0	0	0	0	0	0	0	0	0.0414283	0	0	0	0	0	0	0	0	0
30022065	NP_833696.1	BC_3977	RnJ	Zn-dependent hydrolase	0	0	0	0	0	0	0	0	0	0	0	0	0	0	0	0	0	0	0	0	0	0	0	0	0	0	0.0378963	0	0	0	0	0	0	0	0	0
30021938	NP_833569.1	BC_3848	AcpP	acyl carrier protein	0.328344	0.29968	0.473986	0	0	0	1.02228	0	0.318319	0.301598	0.475069	0.35884	0	0.564486	0	0	0	1.04873	0.275399	0.198068	0	0.214004	0.0912828	0	0.156154	0.158136	0.132863	0	0.305939	0	0.102713	0.106437	0	0.161745	0.187796	0.186137
30022136	NP_833767.1	BC_4049	PtsH	phosphocarrier protein HPr	0	0.142969	0	0	0	0	0.487702	0.428154	0	0	0	0	0	0	0	0	0	0	0.394155	0	0	0.20419	0	0	0.44698	0.150884	0.12677	0	0	0	0.0980032	0.203112	0	0.154328	0.179184	0.266402
30022992	NP_834623.1	BC_4952	NifU	NifU protein	0	0.153496	0.485552	0	0	0	0.523615	0	0	0	0.16222	0	0	0	0	0	0	0	0.282119	0.202901	0	0.219226	0	0	0.319929	0.0809974	0	0	0	0	0	0.109034	0.219195	0.082846	0.192379	0.190679
30018407	NP_830038.1	BC_0159	RplQ	50S ribosomal protein L17	0.215193	0.0982039	0	0	0.143613	0	0.502497	0.294095	0	0.0988323	0	0	0.283471	0	0	0.269624	0	0	0.180494	0.129812	0.270456	0.140256	0.0598259	0	0.102342	0.103641	0.174154	0	0	0	0	0	0	0.106006	0	0
-	AE016877_ATCC14579_4_pos3156048@3155932			Hypothetical protein RBTH_09264,	0	0	0	0	0	0	3.1793	0	0	0	0.984976	0	0	0	0	0	0	0	0	0	0	0	0	0	0	0	0	0	0	0	0	0	0	0	0	0
30022658	NP_834289.1	BC_4583	GapA1	glyceraldehyde-3-phosphate dehydrogenase	0.0770778	0.0703491	0.037089	0.0444341	0.102879	0.107874	0	0.105339	0.0747246	0.0707993	0.0743475	0.0842368	0.101533	0.0662559	0.109842	0.0965737	0.124689	0.123094	0.0646492	0.046496	0.0484359	0.0502368	0.0428568	0.0423604	0.0366568	0.037122	0.0311892	0.0560525	0.0359092	0.0820211	0.0482234	0.0499715	0.0502298	0.0379693	0.0440846	0.0436953
30020045	NP_831676.1	BC_1904	-	Phage protein	0	0	0	0.231797	0	0	0	0.274757	0	0	0.193923	0	0	0	0	0	0	0	0	0	0	0	0	0	0	0	0.162704	0	0	0	0	0	0	0.0990363	0.114987	0
30019369	NP_831000.1	BC_1216	FabI	enoyl-(acyl carrier protein) reductase	0	0	0	0	0	0	0	0	0	0	0	0	0	0	0	0	0	0	0.0437551	0.0629378	0	0	0	0.0286699	0.0496192	0.050249	0.126655	0.0379368	0	0.0740167	0	0	0	0.0770937	0.0895106	0.0591467
30023338	NP_834969.1	BC_5307	AtpC	F0F1 ATP synthase subunit gamma	0	0	0	0	0	0	0	0	0	0	0	0	0	0	0	0	0	0	0	0.0552406	0.0287726	0.0298425	0.0254584	0	0.0435508	0.110259	0.037055	0.0665944	0.0853254	0.0974468	0.0286464	0	0.0298383	0	0	0.0519131
-	AE016877_ATCC14579_6_pos1157473@1157078			Tryptophanyl-tRNA synthetase,	0	0	0	0	0	0	0	0	0	0	0	0	0	0	0	0	0	0	0	0	0	0	0	0	0.0958926	0	0.122385	0	0	0	0	0	0	0.198652	0	0.114305
161511196	NP_834993.2	BC_5331	RpmE2	50S ribosomal protein L31 type B	0	0	0	0	0	0	0.490577	0.430677	0	0	0	0	0	0	0	0.197421	0.509792	0	0	0	0	0	0	0	0	0	0	0	0	0	0	0	0	0	0	0
30020044	NP_831675.1	BC_1903		Phage protein	0	0	0	0.205778	0	0	0.555681	0	0	0	0	0	0.705314	0	0	0	0	0	0	0	0	0	0	0	0	0	0	0	0	0	0	0	0	0	0	0
30020946	NP_832577.1	BC_2827		chitin binding protein	0	0	0	0.207539	0.0800862	0	0	0	0	0	0	0	0.0790389	0	0	0.0751781	0	0	0	0	0	0.117321	0.033362	0.0329756	0.0570712	0	0	0	0	0	0	0.0389005	0.0391016	0	0	0.0680295
30020345	NP_831976.1	BC_2211		hypothetical protein BC2211	0	0	0	0	0	0	0	0	0.0786848	0	0	0	0	0	0	0.203384	0.262595	0.259235	0	0	0	0	0	0	0.115799	0	0	0	0	0	0	0	0	0	0	0.0920221
30023481	NP_835112.1	BC_5452	GuaC	guanosine 5'-monophosphate oxidoreductase	0	0	0	0	0	0	0	0	0	0	0	0	0	0	0	0	0	0	0	0.0480905	0.0250484	0.0259798	0.0221632	0.0438131	0.0379138	0.0191975	0.0322588	0.0289874	0	0.0565559	0	0.0516852	0.0519523	0	0	0.0225968
30019486	NP_831117.1	BC_1336		sporulation kinase D	0	0	0	0	0	0	0	0	0	0	0	0	0	0	0	0	0	0	0	0.0309541	0.0161228	0.0167222	0.0285313	0.0141004	0	0.0247135	0.0415276	0	0	0	0.0321041	0.0665358	0.0334398	0.0379163	0.0440231	0.0581791
30020043	NP_831674.1	BC_1902		Phage protein	0	0	0	0.253571	0	0	0	0	0	0	0	0	0	0	0	0	0	0	0	0	0.0691019	0	0	0	0	0	0.13349	0	0	0.0780112	0	0	0	0	0	0
30018397	NP_830028.1	BC_0148	RpsE	30S ribosomal protein S5	0	0	0	0	0	0	0	0	0	0	0	0	0	0	0	0	0	0	0	0.0494298	0.102984	0	0	0	0	0	0.0994715	0	0	0.0581309	0	0	0	0.08073	0	0
30019995	NP_831626.1	BC_1853		hypothetical protein BC1853	0	0	0	0	0	0	0.198558	0	0	0	0	0	0	0	0	0	0	0	0	0	0	0	0	0	0	0	0.103223	0	0	0	0	0	0	0.125663	0	0
30018412	NP_830043.1	BC_0164	RplM	50S ribosomal protein L13	0	0	0	0	0	0	0	0	0	0	0	0	0	0	0	0	0	0	0	0.0531391	0.110712	0	0	0	0	0	0.142582	0	0	0	0	0	0	0	0	0
30022700	NP_834331.1	BC_4625	-	universal stress protein	0	0	0	0	0	0	0	0	0	0	0	0	0	0	0	0	0	0	0	0	0.0544211	0	0	0	0	0	0.140173	0	0	0	0	0	0	0.0853222	0	0
30018280	NP_829911.1	BC_0002	-	DNA polymerase III subunit beta	0	0	0	0	0	0	0	0	0	0	0	0	0	0	0	0	0	0	0	0.020382	0	0	0	0.0371383	0	0.0325456	0.0683606	0	0	0.0239699	0	0	0	0.0332884	0.0386499	0
30019027	NP_830658.1	BC_0872	-	cystine-binding protein	0	0	0	0	0	0	0	0	0	0	0	0	0	0	0	0	0	0	0	0	0	0	0.110674	0.0546962	0.0236658	0.0718984	0	0	0	0	0	0	0	0	0	0
30018394	NP_830025.1	BC_0145	RpsH	30S ribosomal protein S8	0	0	0	0	0	0	0	0	0	0	0	0	0	0	0.138573	0	0	0	0	0	0.061105	0	0	0	0	0	0.0786945	0	0	0	0	0	0	0.0479007	0	0
30022698	NP_834329.1	BC_4623	AlD	alanine dehydrogenase	0	0	0	0	0	0	0	0	0	0	0	0	0	0	0	0	0	0	0	0.0435461	0	0	0	0	0.0343311	0.0347668	0.0292104	0.0524963	0	0.0512115	0	0	0	0	0	0.0204615
30019231	NP_830862.1	BC_1076		methicillin resistance mecR1 protein	0	0	0	0	0	0	0	0	0	0	0	0	0	0	0	0	0	0	0	0.0230819	0.0120225	0.024939	0.031913	0.0210289	0	0.0184284	0	0.013913	0	0.0135725	0.0239395	0.0248073	0.0249355	0	0.0109424	0.0216916
30022463	NP_834094.1	BC_4382	-	hypothetical protein BC4382	0	0	0	0	0	0	0	0	0	0	0	0	0	0	0	0	0	0	0	0	0	0	0	0	0	0.134943	0	0	0	0	0	0	0	0	0.0801268	0
30019690	NP_831321.1	BC_1542	Adc	aspartate alpha-decarboxylase	0	0	0.200016	0	0	0	0	0	0	0.190906	0	0	0	0	0	0	0	0	0	0	0	0	0	0	0	0	0	0	0	0	0	0	0	0	0	0
30019750	NP_831381.1	BC_1603		cold shock protein	0	0	0	0	0	0	0	0.275376	0	0	0	0	0	0	0	0	0	0	0	0	0	0	0	0	0	0	0	0	0	0	0	0	0	0	0	0.114228
30022647	NP_834278.1	BC_4572	-	putative cytoplasmic protein	0	0	0	0	0	0	0	0	0	0	0	0	0	0	0	0	0	0	0	0	0	0	0	0	0	0	0.0912165	0	0	0	0	0	0	0.0740303	0	0
30018532	NP_830163.1	BC_0324	PurK	phosphoribosylaminoimidazole carboxylase ATPase subunit	0	0	0	0	0	0	0	0	0	0	0	0	0	0	0	0	0	0	0	0	0	0	0	0.0186867	0.0161706	0	0.0825522	0	0	0.0482433	0	0	0	0	0	0
30019430	NP_831061.1	BC_1279		spore coat-associated protein N	0	0	0	0	0	0	0	0	0	0	0	0	0	0	0	0	0	0	0	0	0	0.0431436	0	0	0	0.0318805	0	0	0	0	0	0	0	0	0	0.112577
30019468	NP_831099.1	BC_1317	PhbB	acetoacetyl-CoA reductase	0	0	0	0	0	0	0	0	0	0	0	0	0	0	0	0	0	0	0	0	0	0	0	0	0	0	0.088465	0	0	0	0	0	0	0.026924	0.0312604	0
30018317	NP_829948.1	BC_0051	Pur	purine operon repressor	0	0	0	0	0	0	0	0	0	0	0	0	0	0	0	0	0	0	0	0	0	0	0	0	0	0.0224231	0.0753579	0	0	0	0	0	0	0.0458698	0	0
30023410	NP_835041.1	BC_5380	-	ferrichrome-binding protein	0	0	0	0	0	0	0.0722496	0	0	0	0	0	0	0	0	0	0	0	0	0	0	0	0	0	0.0662168	0	0	0	0	0	0	0	0	0	0	0.0789312
30021905	NP_833536.1	BC_3814	NusA	transcription elongation factor NusA	0	0	0	0	0	0	0	0	0	0	0	0	0	0	0	0	0	0	0	0	0.0221073	0	0	0.0386686	0	0	0.056942	0	0	0	0	0	0	0.0346601	0	0
30018847	NP_830478.1	BC_0665	TalA	putative translaldolase	0	0	0	0	0	0	0	0	0	0	0	0	0.0824283	0	0	0	0	0	0	0	0	0	0	0	0.119037	0	0	0	0	0	0	0	0	0	0	0
30023008	NP_834639.1	BC_4968	TipA	transcriptional activator tipA	0	0	0	0	0	0	0	0	0	0	0	0	0	0	0	0	0	0	0	0	0	0	0.0284497	0	0.0243339	0.098571	0	0	0	0	0	0	0	0	0	0
30020012	NP_831643.1	BC_1870		Phage protein	0	0	0	0	0	0	0	0.200924	0	0	0	0	0	0	0	0	0	0	0	0	0	0	0	0	0	0	0	0	0	0	0	0	0	0.0724229	0	0
30020132	NP_831763.1	BC_1994	NadE	NAD synthetase	0	0	0.0926324	0	0	0	0	0.0657726	0.0466574	0	0	0	0	0	0	0	0	0	0	0	0	0	0	0	0	0	0.0389486	0	0	0	0	0	0	0	0	0
30018389	NP_830020.1	BC_0140	RpsQ	30S ribosomal protein S17	0	0	0	0	0	0	0	0	0	0	0	0	0	0	0	0	0	0	0	0	0	0	0	0	0	0	0.114765	0	0	0	0	0	0	0	0	0
30021939	NP_833570.1	BC_3849	FabG2	3-ketoacyl-(acyl-carrier-protein) reductase	0	0	0	0	0	0	0	0	0	0	0	0	0	0	0	0	0	0	0	0	0	0	0	0	0	0	0.0896344	0	0	0	0	0	0	0.0272799	0	0
30020594	NP_832225.1	BC_2464		S-layer protein / peptidoglycan endo-beta-N-acetylglucosaminidase	0	0	0	0	0	0	0	0	0	0	0	0	0.0354319	0	0	0	0	0	0	0.0162257	0	0.0175311	0	0	0	0	0.0108841	0	0	0.0572456	0	0	0.0175286	0.0132501	0	0.0152483
30022736	NP_834367.1	BC_4661		acetoin utilization protein AcuB	0	0	0	0	0	0	0	0	0	0	0	0	0	0	0	0	0	0	0	0	0	0	0	0	0	0	0.0491248	0	0	0	0	0	0	0.0598037	0	0
30023143	NP_834774.1	BC_5106	FatB	ferric anguibactin-binding protein	0	0	0	0	0	0	0.0615104	0.108	0	0	0	0	0	0	0	0.0990136	0	0	0	0	0	0	0	0	0	0	0	0	0	0	0	0	0	0	0.0225992	0
30018556	NP_830187.1	BC_0348	MetQ	ABC transporter substrate-binding protein	0	0	0	0	0	0	0	0.128605	0	0	0	0	0	0	0	0.176857	0	0	0	0	0	0	0	0	0	0	0	0	0	0	0	0	0	0	0	0
30018574	NP_830205.1	BC_0366		hypothetical protein BC0366	0	0	0	0	0	0	0	0	0	0	0	0	0	0	0	0.0948428	0.0612271	0.0604438	0	0	0	0	0	0	0	0	0	0	0.0705313	0	0	0	0	0	0	0
30020391	NP_832022.1	BC_2259		sporulation-control protein	0	0	0	0	0	0	0	0	0	0	0	0	0	0	0	0	0	0	0	0	0	0	0	0.0555569	0	0	0.0204528	0	0	0	0	0	0	0	0.0289091	0
30023443	NP_835074.1	BC_5413	-	pyridoxal kinase	0	0	0	0	0	0	0	0	0	0	0	0	0	0	0	0	0	0	0	0	0	0	0	0	0	0	0	0	0	0	0	0	0	0.0968198	0	0
30021889	NP_833520.1	BC_3798	LysC	aspartate kinase I	0	0	0	0	0	0	0	0	0	0	0	0	0	0	0	0	0	0	0	0	0	0	0	0	0	0	0.0529741	0	0	0	0	0	0	0.0322449	0	0
30018435	NP_830066.1	BC_0198	-	ABC transporter substrate-binding protein	0	0	0	0	0	0	0	0	0	0	0	0	0	0	0	0.0608275	0.235608	0	0	0	0	0	0	0	0	0	0	0	0	0	0	0	0	0	0	0
30018367	NP_829998.1	BC_0117		50S ribosomal protein L11	0	0	0	0	0	0	0	0	0	0	0	0	0	0	0	0	0	0	0	0	0.0609621	0	0	0.0533154	0	0	0	0	0	0	0	0	0	0	0	0
30021050	NP_832681.1	BC_2933	YkpA	ABC transporter ATP-binding protein	0	0	0	0	0	0	0	0	0	0	0	0	0	0	0	0	0	0	0	0	0	0	0	0.0260201	0	0	0.0574745	0	0	0	0	0	0	0	0	0
30018386	NP_830017.1	BC_0137	RpsC	30S ribosomal protein S3	0	0	0	0	0	0	0	0	0	0	0	0	0	0	0	0	0	0	0	0	0.037432	0	0	0	0.0566578	0	0	0	0	0	0	0	0	0	0	0
30023002	NP_834633.1	BC_4962	FBPase	fructose 1,6-bisphosphatase II	0	0	0	0	0	0	0	0	0	0	0	0	0	0	0	0	0	0	0	0	0	0	0	0	0	0	0.0676535	0	0	0	0	0	0	0	0	0
30022834	NP_834465.1	BC_4761	MetK	S-adenosylmethionine synthetase	0	0	0	0.0385495	0	0	0	0	0.0648285	0	0	0	0	0	0	0	0	0	0	0	0	0	0	0	0	0	0.0270587	0	0	0	0	0	0	0	0	0
30020327	NP_831958.1	BC_2193	MecA	MecA protein	0	0	0	0	0	0.0277927	0.0618282	0.0542789	0	0	0	0	0.0261591	0	0	0.0497626	0	0	0	0	0	0	0	0	0	0	0	0	0	0	0	0	0	0	0	0
30020215	NP_831846.1	BC_2078		hypothetical protein BC2078	0	0	0	0	0	0	0	0	0	0	0	0	0	0	0	0	0	0	0	0.00638316	0.013299	0.00689672	0.0353013	0	0	0.020385	0	0	0	0	0	0	0	0.00521257	0	0
30019505	NP_831136.1	BC_1355	NrdF	ribonucleotide-diphosphate reductase subunit beta	0	0	0	0	0	0	0	0.0534281	0	0	0	0	0	0	0	0	0	0	0	0	0	0	0	0	0.0185925	0	0.0316386	0	0	0	0	0	0	0	0	0
30022558	NP_834189.1	BC_4477	Ion	ATP-dependent protease La	0	0	0	0	0	0	0	0	0	0	0	0	0	0	0	0	0	0	0	0	0	0	0	0	0	0.00805456	0.0338365	0	0	0	0	0	0	0.0164768	0.00956528	0
30022669	NP_834300.1	BC_4594	PrpC	methylcitrate synthase	0	0	0	0	0	0	0	0	0	0	0	0	0	0	0	0	0	0	0	0	0	0	0	0	0	0	0.0559419	0	0	0	0	0	0	0	0	0
30022370	NP_834001.1	BC_4289	RpoD	RNA polymerase sigma factor RpoD	0	0	0	0	0	0	0	0	0	0	0	0	0	0	0	0	0	0	0	0	0	0	0	0	0	0	0.0541122	0	0	0	0	0	0	0	0	0
30022097	NP_833728.1	BC_4009	-	aminotransferase A	0	0	0	0	0	0	0	0	0	0	0	0	0	0	0	0	0	0	0	0	0	0	0	0	0	0.0321499	0.0270118	0	0	0	0	0	0	0	0	0
30023189	NP_834820.1	BC_5156	-	hypothetical protein BC5156	0	0	0	0	0	0	0	0	0	0	0	0	0	0	0	0	0	0	0	0	0	0	0	0	0	0	0.0525257	0	0	0	0	0	0	0	0	0
30022667	NP_834298.1	BC_4592	Mdh	malate dehydrogenase	0	0	0	0	0	0	0	0	0	0	0	0	0	0	0	0	0	0	0	0	0	0	0	0	0	0	0.0349478	0	0	0	0	0	0	0.0212724	0	0
30021933	NP_833564.1	BC_3843	Ffh	signal recognition particle protein	0	0	0	0	0	0	0	0	0	0	0	0	0	0	0	0	0	0	0	0	0	0	0	0	0	0	0.0473041	0	0	0	0	0	0	0	0	0
30018549	NP_830180.1	BC_0341	LigA	NAD-dependent DNA ligase LigA	0	0	0	0	0	0	0	0	0	0	0	0	0	0	0	0	0	0	0	0	0	0	0	0	0	0	0.031148	0	0	0	0	0	0	0.0189595	0	0
30023019	NP_834650.1	BC_4979	SufB	ABC transporter-associated protein	0	0	0	0	0	0	0	0	0	0	0	0	0	0	0	0	0	0	0	0	0	0	0	0	0	0	0.0223125	0	0	0	0	0	0	0.0271629	0	0
30022962	NP_834593.1	BC_4921	PepA	leucyl aminopeptidase	0	0	0	0	0	0	0	0	0	0	0	0	0	0	0	0	0	0	0	0	0	0	0	0	0	0	0.0436863	0	0	0	0	0	0	0	0	0
30022130	NP_833761.1	BC_4043		penicillin-binding protein	0	0	0	0	0	0	0	0	0	0	0	0	0	0	0	0	0	0	0	0	0.0215752	0	0	0.018869	0	0	0	0	0.0319908	0	0	0	0	0	0	0
30023401	NP_835032.1	BC_5371	SpeE1	spermidine synthase	0	0	0	0	0	0	0	0	0	0	0	0	0	0	0	0	0	0	0	0	0	0	0	0	0	0	0	0	0	0	0	0	0	0	0	0.0526165
30021923	NP_833554.1	BC_3833	SucD	succinyl-CoA synthetase subunit alpha	0	0	0	0	0	0	0	0	0	0	0	0	0	0	0	0	0	0	0	0	0	0	0	0	0	0	0.0375066	0	0	0	0	0	0	0	0	0
30018548	NP_830179.1	BC_0340	AddB	DNA helicase II	0	0	0	0	0	0	0	0	0	0	0	0	0	0	0	0	0	0	0	0	0	0	0	0.00933361	0	0	0.0206165	0	0	0	0	0	0	0.00836607	0	0
30018321	NP_829952.1	BC_0055	Prs	ribose-phosphate pyrophosphokinase	0	0	0	0	0	0	0	0	0	0	0	0	0	0	0	0	0	0	0	0	0	0	0	0	0	0	0.033619	0	0	0	0	0	0	0	0	0
30018560	NP_830191.1	BC_0352	GatB	aspartyl/glutamyl-tRNA amidotransferase subunit B	0	0	0	0	0	0	0	0	0	0	0	0	0	0	0	0	0	0	0	0	0	0	0	0	0	0	0.0329981	0	0	0	0	0	0	0	0	0
30022967	NP_834598.1	BC_4926	-	thioredoxin reductase	0	0	0	0	0	0	0	0	0	0	0	0	0	0	0	0	0	0	0	0	0	0	0	0	0	0	0	0	0	0	0	0	0	0.0387983	0	0
30018559	NP_830190.1	BC_0351	GatA	aspartyl/glutamyl-tRNA amidotransferase subunit A	0	0	0	0	0	0	0	0	0	0	0	0	0	0	0	0	0	0	0	0	0	0	0	0	0	0	0.0223918	0	0	0	0	0	0	0	0	0
30019713	NP_831344.1	BC_1566		thermostable carboxypeptidase 1	0	0	0	0	0	0	0	0	0	0	0	0	0	0	0	0	0	0	0	0	0	0	0	0	0	0.0118208	0.00993162	0	0	0	0	0	0	0	0	0
30018448	NP_830079.1	BC_0211		oligopeptide-binding protein oppA	0	0	0	0.0279454	0	0	0	0	0	0	0	0	0	0	0	0	0	0	0	0	0	0	0	0	0	0	0	0.0176262	0	0	0	0	0	0	0	0
30019215	NP_830846.1	BC_1060		collagen adhesion protein	0	0	0	0	0	0	0	0	0	0	0	0	0	0	0	0	0	0	0.00452707	0	0	0.00351784	0	0.00296629	0	0	0	0	0	0	0.00337685	0.00349926	0.00351735	0	0.00617407	0
30018736	NP_830367.1	BC_0548		Serine protein kinase	0	0	0	0	0	0	0	0	0	0	0	0	0	0.0340079	0	0	0	0	0	0	0	0	0	0	0	0	0	0	0	0	0	0	0	0	0	0.011214
30022005	NP_833636.1	BC_3916	ftsI	division specific D,D-transpeptidase / cell division protein ftsI	0	0	0	0	0	0	0	0	0	0	0	0	0	0	0	0	0	0	0	0	0.0116435	0	0	0	0	0	0	0	0	0	0	0	0	0.00912747	0	0
30018624	NP_830255.1	BC_0416		Phage infection protein	0	0	0	0	0	0	0	0	0	0	0	0	0.0182133	0	0	0	0	0	0	0	0	0	0	0	0	0	0	0.0100548	0	0	0	0	0	0	0	0
30018717	NP_830348.1	BC_0511		glutamate synthase [NADPH] large chain	0	0	0	0	0	0	0	0	0	0	0	0	0	0	0	0	0	0	0	0	0	0	0	0	0	0	0.0107957	0	0	0	0	0	0	0	0	0
