# Supplementary material for: Methionine Sulfoxide Reductases Contribute to Anaerobic Fermentative Metabolism in Bacillus cereus
Source: Antioxidants (Basel). 2021 May 20;10(5):819. doi: 10.3390/antiox10050819 (PMC8161402; doi:10.3390/antiox10050819)
Supplement: Supplementary file 1 [file antioxidants-10-00819-s001.zip › Paper/Archive/Tables S/Table S5d.xlsx]

## Sheet: Table S5
	Table S5. Cellular proteins showing differential accumulation between ΔmsrA, ΔmsrAB, or ΔmsrAΔmsrAB with respect to wild-type (WT).
				log2(fold-change)
				EE			LE			S
ID	Gene	Protein name	Functional annotation	WT_vs_ΔmsrA	WT_vs_ΔmsrAB	WT_vs_ΔmsrABΔmsrA	WT_vs_ΔmsrA	WT_vs_ΔmsrAB	WT_vs_ΔmsrABΔmsrA	WT_vs_ΔmsrA	WT_vs_ΔmsrAB	WT_vs_ΔmsrABΔmsrA
AE016877_ATCC14579_6_pos4467025@4466735			Electron transfer flavoprotein subunit alpha,	-4.55		-4.29
NP_830024	BC0144	RpsZ	30S ribosomal protein S14	-4.02		-4.04	-5.29	-0.928	-5.05
NP_830044	BC0165	RpsI	30S ribosomal protein S9		-1.66	-4.36
NP_830532	BC0742	TenA1	transcriptional activator tenA	-3.86		-3.01
NP_830536	BC0746	TenI	transcriptional regulator TenI	2.42		3.03
NP_831292	BC1513	ubiE	ubiquinone/menaquinone biosynthesis methyltransferase	2.49		2.03
NP_831294	BC1515	Ndk	nucleoside diphosphate kinase	-4.55		-4.64
NP_831487	BC1712	FumB	fumarate hydratase	1.04	1.71	1.78
NP_833512	BC3790	-	nucleoside transport ATP-binding protein	2.42		2.82
NP_833577	BC3856	RpmB	50S ribosomal protein L28	-3.75		-4.08
NP_833616	BC3896	DivIVA	cell division protein DivIVA	-3.98	0.792	-3.88
NP_833771	BC4053	GntR2	GntR family transcriptional regulator	3.77		3.64	3.62		2.96
NP_833896	BC4182	Gls24	putative cytoplasmic protein	-6.28	-1.77	-5.13
NP_833977	BC4263	RpmG1	50S ribosomal protein L33		-2.29					5.31	-0.606	5.15
NP_834277	BC4571	FrxX	deblocking aminopeptidase	-2.75		-3.12
NP_834280	BC4574	RpmI	50S ribosomal protein L35	-3.43		-3.53
NP_834395	BC4689	YtpR	tRNA-binding domain-containing protein	-4.11		-3.57
NP_834571	BC4898	Pgi	glucose-6-phosphate isomerase	-2.18		-2.44
NP_835081	BC5420	RfaG	glycosyltransferase	2.6		2.77
NP_835093	BC5432	CsbB	bactoprenol glucosyl transferase	2.43		2.78
AE016877_ATCC14579_6_pos4497238@4496912			MutS2 family protein,				3.56		2.87
NP_830603	BC0813	EntC	enterotoxin / cell-wall binding protein				6	-0.871	5.67	5.4	-0.757	6.97
NP_831582	BC1809	NheA	non-hemolytic enterotoxin lytic component L2				3.99	-1.1	4.16
NP_831723	BC1953	EntFM	enterotoxin				4.41		3.95	5.93		6.39
NP_832150	BC2388	-	caffeoyl-CoA O-methyltransferase				-0.9	-2.22	-0.808
NP_833439	BC3713	Hfq2	RNA-binding protein Hfq				4.21	-1.25	3.54
NP_833572	BC3851	PlsX	putative glycerol-3-phosphate acyltransferase PlsX				-1.41	-1.29	-1.45
NP_834154	BC4442	MinD	cell division inhibitor MinD				2.12		3.26
NP_834289	BC4583	GapA1	glyceraldehyde-3-phosphate dehydrogenase				2.91		1.18
NP_834897	BC5234	CwlC	N-acetylmuramoyl-L-alanine amidase				4.14	-0.606	4.33
NP_834902	BC5239	EntA	enterotoxin / cell-wall binding protein				1.1	-2.31
NP_835122	BC5463	YycF	two-component response regulator yycF				-2.89	-2.62	-2.77
NP_830016	BC0136	RplV	50S ribosomal protein L22							3.45		1.93
NP_831020	BC1236	TrpF	N-(5'-phosphoribosyl)anthranilate isomerase								-0.971	4.23
NP_831125	BC1344	QueF	7-cyano-7-deazaguanine reductase							4.41	-0.791	3.21
NP_832068	BC2305	DhbB	isochorismatase								-0.758	5.3
NP_832074	BC2311	Sfp	4'-phosphopantetheinyl transferase							4.33		3.19
NP_833427	BC3699	-	antigen							5.28	0.686	4.11
NP_833463	BC3738	-	Iron(III) dicitrate-binding protein									4.45
NP_834023	BC4311	DnaJ	chaperone protein dnaJ							4.61		2.88
NP_835065	BC5404	Hom2	homoserine dehydrogenase							1.56		3.86
NP_835127	BC5474	RpsR	30S ribosomal protein S18							5.36		0.969
NP_835134	BC5481	SpoJ	stage 0 sporulation protein J							2.23		1.72
