# Supplementary material for: Methionine Sulfoxide Reductases Contribute to Anaerobic Fermentative Metabolism in Bacillus cereus
Source: Antioxidants (Basel). 2021 May 20;10(5):819. doi: 10.3390/antiox10050819 (PMC8161402; doi:10.3390/antiox10050819)
Supplement: Supplementary file 1 [file antioxidants-10-00819-s001.zip › Paper/Archive/Tables S/Table S6.xlsx]

## Sheet: Table S6
Table S6. Extracellular proteins showing differential accumulation between ΔmsrA, ΔmsrAB, or ΔmsrAΔmsrAB with respect to wild-type (WT).
				log2(fold-change)
				EE			LE			S
ID	Gene	Protein name	Functional annotation	WT_vs_ΔmsrA	WT_vs_ΔmsrAB	WT_vs_ΔmsrABΔmsrA	WT_vs_ΔmsrA	WT_vs_ΔmsrAB	WT_vs_ΔmsrABΔmsrA	WT_vs_ΔmsrA	WT_vs_ΔmsrAB	WT_vs_ΔmsrABΔmsrA
AE016877_ATCC14579_1_pos3727906@3728601			Cell wall hydrolase,	4.75	1.82	4.78	5.05	2.62	5.16	2.71	3.04	2.58
AE016877_ATCC14579_5_pos4087583@4085604			Hypothetical protein bcere0015_38470,	-0.717	2.57	-1.41
AE016877_ATCC14579_6_pos4087972@4087565			Hypothetical protein bcere0015_38470,	-0.991	2.45	-1.64	-4.79	-1.48	-5.26
NP_830068.1	BC_0200		hypothetical protein BC0200	1.41	1.49
NP_830500.1	BC_0687		hypothetical protein BC0687		2.54
NP_831415.1	BC_1637	FlgL	flagellar hook-associated protein FlgL	6.72	0.829	5.78
NP_831416.1	BC_1638	FliD	flagellar capping protein	6.98		7.74	6.67		7.51
NP_831434.1	BC_1657	FlaA	flagellin	8.74		7.91	7.64		8.56	6.5		5.97
NP_831435.1	BC_1658	FlaB	flagellin	6.97		5.47	6.08		5.34	5.59	0.753	5.1
NP_831436.1	BC_1659	FlaC	flagellin	9.11		9.69	8.26		7.76	8.66	2.1	7.42
NP_831632.1	BC_1859		Phage protein	-1.98	-2.29	-2.29
NP_831779.1	BC_2011	Dps1	non-specific DNA-binding protein Dps / Iron-binding ferritin-like antioxidant protein / ferroxidase	7.73		2.71
NP_832680.1	BC_2932		phosphoglycerol transferase	-3.86	0.574	-3.63
NP_834220.1	BC_4511	LppC	acid phosphatase		1.84
NP_834698.1	BC_5027		protein erfK/srfK precursor	-3.39		-4.82
NP_834895.1	BC_5232	YvgJ2	phosphoglycerol transferase	-2.11	3.26	-2.15	-4.9	-0.634	-5.63	-4.3		-4.56
NP_830001.1	BC_0120	RplL	50S ribosomal protein L7/L12				6.58	-0.624	6.21	6.17	-0.734	1.44
NP_830606.1	BC_0816		periplasmic component of efflux system				-3.1		-2.92
NP_830896.1	BC_1110	CytK	cytotoxin K					2.12		-1.12	2.58
NP_830964.1	BC_1179	OppA6	oligopeptide-binding protein oppA				-4.47		-3.73
NP_831117.1	BC_1336		sporulation kinase D				-2.48	-2.65	-1.49
NP_831197.1	BC_1417		phosphoglycerol transferase				-2.95	-0.915	-2.98
NP_832863.1	BC_3121		5'-nucleotidase				-2.59	-1.24	-3.69
NP_832902.1	BC_3161		collagenase				-3.55	-0.581	-3.83
NP_832991.1	BC_3251		hypothetical protein BC3251				-1.82	2.29	-1.64
NP_834078.1	BC_4366	Cgs	cystathionine beta-lyase				-2.86	-3.21	-3.46
AE016877_ATCC14579_6_pos4467025@4466735			Electron transfer flavoprotein subunit alpha,							-3.73	-0.952	-4.51
NP_830029.1	BC_0149	RpmD	50S ribosomal protein L30							3.97		7.08
NP_830216.1	BC_0377	AhpC	Alkyl hydroperoxide reductase C22							-2.95	2.64	-3
NP_831289.1	BC_1510	Hup1	DNA-binding protein HU							0.765	3.33	-1.56
NP_831462.1	BC_1687		hypothetical protein BC1687							-1.47	-3.49
NP_831694.1	BC_1924	Ldh3	L-lactate dehydrogenase							1.67	2.77	1.33
NP_831763.1	BC_1994	NadE	NAD synthetase							1.9	2.32	0.872
NP_832677.1	BC_2929	PgdA	peptidoglycan N-acetylglucosamine deacetylase								-2.24	-2.25
NP_833485.1	BC_3761		1-phosphatidylinositol phosphodiesterase precursor							1.62	-0.6	3.65
NP_833545.1	BC_3824	Tsf	elongation factor Ts								3.08	-1.86
NP_833637.1	BC_3917		cell division protein ftsL							4.65	-1.15	4.46
NP_834192.1	BC_4480	Tig	trigger factor							-3.63	-0.729	-4.14
NP_834255.1	BC_4548	IsdA1	cell surface protein							1.1	-0.825	6.59
NP_834652.1	BC_4981	DcyD	cysteine desulfhydrase								2.15
NP_834854.1	BC_5190	-	sigma (54) modulation protein / SSU ribosomal protein S30P							-4.29	-0.697	-4.71
